# Supplementary material for: A quantitative RT-PCR platform for high-throughput expression profiling of 2500 rice transcription factors
Source: Plant Methods. 2007 Jun 8;3:7. doi: 10.1186/1746-4811-3-7 (PMC1914063; doi:10.1186/1746-4811-3-7)
Supplement: Additional file 1 — Complete list of TF genes, primer data and corresponding PCR efficiencies. The TF primer platform was established based on the data for the gene models according to the Version 2.0 of TIGR Rice genome annotation. The corresponding new identifiers (Version 5.0) are also presented. The ranking of primer pairs taking into account experimental data (Cat column) was done as follows: 1, specific amplification; 2, no amplification; 3, non-specific amplification. 'Primer Location' indicates the sites within genes selected for primer design: J, at least one of the primers extends over an exon-exon junction; D, the primers are located in different exons; S, both primers are located within same exon. [file 1746-4811-3-7-S1.xls]

## Sheet: Sheet1
Locus Identifier	Gene Model	Gene Locus	Gene Name	TF Family or Domain	Forward Primer (5'-3')	Reverse Primer (5'-3')	Amplicon	Cat	PCR efficiency	Primer Location
TIGR v5.0	TIGR v2.0	TIGR v2.0					(bp)		mean
Os01g49830	9629.m04816	9629.t04619	B3 DNA binding domain, putative	AP2-EREBP-131	CCACCTGTTCGACAAGACGG	GCTTCGGTATGACGAGCCTGT	68	1	1.97407	J
Os01g04800	9629.m00400	9629.t00383	B3 DNA binding domain, putative	AB13VP1-9	TGGGGCAAGAGGTCTTCCTACTGA	TAGGGCAGGAGTACGCTGATGAAC	62	1	1.8877	S
Os01g04750	9629.m00395	9629.t00378	B3 DNA binding domain, putative	AP2-EREBP-128	GGAGAGGAACAACCTGGCAA	CAACGCCGAACAGCTTGAC	65	1	1.76345	J
Os01g07120	9629.m00643	9629.t00616	DREB1	AP2-EREBP-25	TTGGAACGTGTAGTCCCTGAGGT	TTTCAAGCCATTGCTCCCTTCTGT	60	1	1.68741	S
Os12g07030	9640.m00628	9640.t00603	transposon protein, putative, mariner sub-class	AP2-EREBP-6	TGGCGCCTCGCAAAGAA	AGCGTCTCCCTCGAAGCTGT	61	1	1.54616	J
Os01g09720	9629.m00921	9629.t00879	Dof domain, zinc finger, putative	C2C2-Dof-2	AGGTGGTGGAGGATTGGGAGGA	TGCGCCAGGTTGTAGTTGTTGTA	114	1	1.84541	S
Os11g06770	9639.m00612	9639.t00587	AP2 domain, putative	AP2-EREBP-8	GCAGTCGTCGTTTCCGTTGT	GCAAGGTTCGCTTCGTTGC	62	1	1.81787	J
Os01g10370	9629.m00988	9629.t00943	AP2 domain, putative	AP2-EREBP-26	TGCGGCAAGAAACAGCAGGT	TTCTTCCTCGGCTCCCTGATCT	146	1	1.76967	S
Os09g28440	9637.m02508	9637.t02469	AP2/ERF-domain protein	AP2-EREBP-27	ATGAAGCTGGATGAAGCGGAC	AAAAACTAGACGCTGCACCGG	61	1	1.9048	J
Os01g17000	9629.m01695	9629.t01613	Dof domain, zinc finger, putative	C2C2-Dof-27	TTGGTGCTGGAAGACGCAGAAAT	TGCACGTCATCATCGCCTGACA	63	1	1.90513	S
Os04g44670	9632.m04291	9632.t04193	AP2 domain, putative	AP2-EREBP-28	TCTTCTTCTTCAGATCTCCCTCCC	CCTCCTTCCACATGAAGGTAGGA	64	1	1.64018	J
Os01g21120	9629.m02014	9629.t01923	AP2 domain, putative	AP2-EREBP-47	TTGTTTCCGCTCCACTTCCCTTCC	TAGATGATTGCACCGCCGCACA	93	1	1.77881	S
Os09g20350	9637.m01734	9637.t01713	AP2 domain, putative	AP2-EREBP-41	GGCTCAACTTCCCCGACAA	TTCTGGCAGAGCGTCTGGA	82	1	1.90204	J
Os01g48290	9629.m04645	9629.t04462	Dof domain, zinc finger, putative	C2C2-Dof-28	TGCGGGAGCAGGGAGACCAA	TGCCGCACGTTGTAGTTGTTGAAG	53	3	1.75907	S
Os02g45450	9630.m04407	9630.t04247	AP2 domain, putative	AP2-EREBP-89	AGATGAGAGCAATGCGGCC	CGTTCGAATTAGTGGCGCC	62	1	1.37411	J
Os01g55340	9629.m05402	9629.t05180	Dof domain, zinc finger, putative	C2C2-Dof-23	GTTCAAGCTGTTCGGCAAGGTCAT	TTGTCCTGTGTCCCCTCGGAAA	60	1	1.85586	S
Os02g43790	9630.m04220	9630.t04069	AP2-related transcription factor, putative	AP2-EREBP-92	ACCGAAGCGGAGGAAGAGAG	TGGTGGAACCAGTGCCATG	64	1	1.84897	J
Os01g64790	9629.m06420	9629.t06116	AP2 domain, putative	AP2-EREBP-2	ACCAAGGCACCCTTCTTCCGTT	AGGGAAAGAGTAGTAGGAGCCGAG	122	1	1.83749	S
Os09g39810	9637.m03415	9637.t03335	Nicotiana EREBP-3 like	AP2-EREBP-102	CCAACGCCGTCCTCAACTT	GGAAGATGAAGAGCCAGCAGC	89	1	1.75714	J
Os01g66270	9629.m06572	9629.t06264	AP2 domain, putative	AP2-EREBP-72	TGTACGGCGCTCACGCGCAT	TCCACGCTAATCTCCTCGGCACAG	88	1	1.81721	S
Os01g04750	9629.m00395	9629.t00378	B3 DNA binding domain, putative	AP2-EREBP-128	GGAGAGGAACAACCTGGCAA	CAACGCCGAACAGCTTGAC	65	1	1.78925	J
Os01g68370	9629.m06791	9629.t06465	transcription activator VP1 - rice	AB13VP1-19	TCCCCGTACCAGTGACGCTTAA	GCATGTACAGGACGACGACACA	83	1	1.6036	J
Os01g49830	9629.m04816	9629.t04619	B3 DNA binding domain, putative	AP2-EREBP-131	CCACCTGTTCGACAAGACGG	GCTTCGGTATGACGAGCCTGT	68	1	1.87269	J
missing annotation:	9629.m07447	9629.t07089	SET domain, putative	Alfin-like-14	TCAATCGGAGGCTCAGGTTGTTG	GCGATCTTGGGTGGAACACGATTA	78	1	1.88443	J
Os04g32590	9632.m03111	9632.t03082	expressed protein	MYB-like	ATCCACCTAGGCAAGATGCCTC	TTGTTCCGGTTGCTTGGCT	62	1	1.78069	J
Os02g03580	9630.m00260	9630.t00243	Similar to transcription factor hbp-1a (histone-specific transcription factor h	bZIP-6	TTGATATGCGCGTCTGCCTT	CCATCAGGCATCCCAAAACA	102	3	1.76566	J
Os03g02900	9631.m00201	9631.t00188	B3 DNA binding domain, putative	AB13VP1-1	CGAAGCGAGTTCGGCTGTT	GCGTGGTCTTGTTCGGAATTC	61	1	1.87776	J
Os06g45140	9634.m04379	9634.t04247	RISBZ5	bZIP-23	TGCTCAGTTTACCACGGAACG	TGAGTTCTGAACCTGTCGACCC	71	1	1.89861	J
Os03g42280	9631.m04069	9631.t03857	putative auxin response factor	AB13VP1-20	GCTAGTGACAGTCAGCGTGGAAA	TGCTGATTCCCCAGACGAAG	66	1	1.77081	J
Os08g07970	9636.m00742	9636.t00715	Similar to TGA-type basic leucine zipper protein TGA1.1	bZIP-41	CCAAGTTCGAGAGCCAGCTAGC	TCGAAGCTGTCCGACGCAT	103	1	1.84405	J
Os01g66420	9629.m06587	9629.t06279	PHD-finger, putative	Alfin-like-3	AGAAGCAGGCGAAAGAAAAGAC	TGCACTTTCGAACTAGGCTTGT	67	1	1.8677	J
Os02g14910	9630.m01391	9630.t01315	bZIP transcription factor, putative	bZIP-54	TGTGGCCTTCCTTGATCATCA	CCTCCTGGTGAGCATCTTTGAA	113	1	1.80308	J
Os07g31450	9635.m03082	9635.t03025	SNF2 family N-terminal domain, putative	Alfin-like-22	CACACAGAATTGGACAGTCAAACAG	CAACACTAGCACGCACGACAA	63	1	1.85052	J
Os03g22770	9631.m02274	9631.t02123	zinc-finger protein C60910 [imported] - rice	C2C2-CO-like-4	CCGGCGATCATCAGTTACCTT	ATTCTCATAACCAGGCGTCGG	119	3	1.91059	J
Os04g46240	9632.m04453	9632.t04347	ethylene responsive element binding factor, putative	AP2-EREBP-93	GCAAACAAGGCTGTAAAGACCG	CGACATGGATGACAGTGACGAC	69	1	1.81529	J
Os09g35880	9637.m03014	9637.t02947	B-box zinc finger, putative	C2C2-CO-like-26	TGATCTTAATATGAGACCCGTCCG	ATCCACGCCCTGAGTCTGTG	67	1	1.9203	J
Os06g42910	9634.m04142	9634.t04023	retrotransposon protein, putative, Ty3-gypsy sub-class	AP2-EREBP-112	GAGATTGACCCGGAGACGAAGT	GCGACATACCTCGTCCCAAAC	62	1	1.53308	J
Os05g02150	9633.m00131	9633.t00120	Similar to zinc finger protein OBP3 [imported] - Arabidopsis thaliana	C2C2-Dof-10	CATGTATGGCGATCATC ACCTC	GGTTACCTGTGGTTGCACTGG	65	1	1.63269	J
Os12g41950	9640.m04120	9640.t04015	auxin response factor 6b	ARF-8	GCATGGCATGTTCAATGGTG	ATTTCCGTCTCGAAGCCACA	76	1	1.90846	J
Os12g42610	9640.m04186	9640.t04081	YABBY protein	C2C2-YABBY-2	AAGCAAACAACCCCGACATTAG	TGTGCCCAATTCTTGGCTG	64	1	1.49048	J
Os01g13520	9629.m01326	9629.t01262	auxin response factor 16	ARF-16	TGTTCCAGGTGCCGTACAAGAT	TTTCCGTCTCGGCCTTGAG	66	1	1.86175	J
missing annotation:	9638.m01504	9638.t01482	putative DNA-binding protein	WRKY-94	ACTCATCGTTCCCAAGACGTTG	ATTCCTGTCGTCCCGGTAAGAG	83	1	1.86245	J
Os02g55320	9630.m05497	9630.t05285	Similar to response regulator 9	ARR-B-5	GCTGCCAGTATCATGTGACGAC	ATGTCCCTGTTTTCCCGCA	73	1	1.90715	J
Os07g04560	9635.m00387	9635.t00379	hypothetical protein	NAC-63	GCAACGTGAACGGTGGCTAC	GCTGCTACTGTTCCATTGCTCC	61	1	1.89436	J
Os01g70310	9629.m06947	9629.t06615	Helix-loop-helix DNA-binding domain, putative	bHLH-6	TTGCCCAACCTCATTTCCAA	CCT CATCCTAACTTCGACCGTG	61	1	1.92767	J
Os04g35660	9632.m03435	9632.t03391	No apical meristem (NAM) protein, putative	NAC-79	ATTGAATGGTAAAGCACTCCAATCC	GTCTGCGTCGCATGACTGAA	63	1	1.81224	J
Os03g08930	9631.m00841	9631.t00786	Helix-loop-helix DNA-binding domain, putative	bHLH-83	TTCGGTGAGTTTTACGGAGTGG	TCCGTGGAAGCATCCGAGT	104	1	1.56539	J
Os11g31360	9639.m02845	9639.t02789	GRAB1-like protein, 10550-11502 [imported] - Arabidopsis thaliana	NAC-105	TGTCAACTACCTGTACCGCCGT	TCCACATCGGTGATGAAGTCG	66	1	1.57778	J
Os04g23550	9632.m02187	9632.t02172	Helix-loop-helix DNA-binding domain, putative	bHLH-4	GCCGCAAGCTCAACGAGAA	CGCCTTGTCCATCTTGGTGAT	71	1	1.82327	J
missing annotation:	9630.m00907	9630.t00855	hypothetical protein	Alfin-like-18	TCACCAGGCAGTTATCTCAGCTCT	CGGATCAAGTCAGCCGTAAGCAAA	64	1	1.89189	S
Os07g48660	9635.m04913	9635.t04792	bZIP transcription factor, putative	bZIP-28	CAAGGCTGTTGCTGATTTCTCAA	GCGTCAAGAATGCTTTCAGGAA	65	1	1.80597	J
Os02g13710	9630.m01266	9630.t01193	AP2 domain, putative	AP2-EREBP-14	CCCCTTTCGTTTCAAGTGTCCTGT	GTAGAGCCACTAGGCAAGAGGGAA	96	2	1.38023	S
Os01g64000	9629.m06337	9629.t06037	bZIP transcription factor, putative	bZIP-33	TCATTTTCCTTGCCGCTACC	GGCTTGGTTGATCTCAGTCCA	62	1	1.82563	J
Os02g32140	9630.m03040	9630.t02935	Similar to AP2 domain containing protein RAP2.6	AP2-EREBP-5	TGGGTGGCGGCCATATTTTTTGTT	AGGACATGCACACGCACACA	61	1	1.38121	S
Os01g54210	9629.m05285	9629.t05065	GATA zinc finger, putative	C2C2-Gata-3	AGCAATTCCTTCGGCCTAGC	GCGAGTTGATCGTACGGCTC	68	1	1.79152	J
Os02g34260	9630.m03259	9630.t03149	hypothetical protein	AP2-EREBP-13	ATGTCGATCACATGTCCTGCTCGC	TCCGAAGGTCCACGAACCCAGAAA	71	1	1.94532	S
missing annotation:	9633.m04619	9633.t04451	GATA zinc finger, putative	C2C2-Gata-16	CGTGGCTCCTTGCAACAAG	ACATCGTGTCGCAGTTGGC	74	1	1.40441	J
Os02g35180	9630.m03355	9630.t03243	Similar to response regulator 7	ARR-B-13	CCCAGAGGATCAGCAGATGCTTGA	AGGCGCTGGACATCGTTCATCTTG	82	1	1.69546	J
Os01g62130	9629.m06129	9629.t05852	Zinc finger, C2H2 type, putative	C2H2-22	CGGTGTCTGCCTGGACTTGA	ACCACGTTCCGGCACTTTG	63	1	1.91217	J
Os02g35240	9630.m03361	9630.t03249	Similar to T12C24.16	AP2-EREBP-51	TTCGACGAGATGGAGTCGCCGA	TAGCATCCGTCCCAGAGTGAGC	146	1	1.78706	S
Os02g22020	9630.m02115	9630.t02026	Similar to F24J5.9 [imported] - Arabidopsis thaliana	G2-like-34	CCTAGCCCAACTCCTACCAAGG	CCTTCTCGAACGGCTGGAA	91	1	1.80192	J
Os02g35600	9630.m03390	9630.t03276	similar to Medicago sativa nucleic acid binding protein Alfin-1	Alfin-like-5	GTCCAACCCTAAACCATCGAAGCA	GGCCGCTGTCTTCCTCATCTTTT	86	1	1.79144	J
Os08g08820	9636.m00835	9636.t00804	Roc1	HB-27	CCAATGGCGGTATCGTTCAA	AGTGAGACGCAGTTGCCCTG	70	1	1.6955	J
Os02g38090	9630.m03656	9630.t03535	hypothetical protein	AP2-EREBP-70	TGCTGGCCGTGGGTTAACAT	ATGAGGAGGTTGTGGAGGAGGA	95	1	1.8757	S
Os07g08140	9635.m00763	9635.t00746	HSF-type DNA-binding domain, putative	HSF-1	CATGGAGGATAGGCTGCAAGG	GCGCCAAGAATGCCATCAT	62	1	1.90224	J
Os02g42580	9630.m04080	9630.t03936	AP2 domain, putative	AP2-EREBP-35	GCCAAGCAGGCTGCCTTGTATTAT	GCCTTTAACAGGATGTGTGCTACC	107	1	1.92639	J
Os03g58160	9631.m05716	9631.t05410	HSF-type DNA-binding domain, putative	HSF-2	GCATAAAGCGTCGGAAACCTC	CGAAGTGCCCTACCTCAAGGA	78	1	1.89174	J
Os02g43940	9630.m04242	9630.t04085	Similar to transcription factor Rap212	AP2-EREBP-9	TAAGCCAATCCACCTGCTCCGACT	TTGACTGCTGCGACCAACCCAA	68	1	1.80507	S
Os11g43740	9639.m04047	9639.t03973	Similar to MADS-box transcription factor	MADS-44	TCGAGCCATCTTGGTGCTTT	GCTCCAATAACTGAGGCGCTT	66	1	1.91149	J
Os02g45200	9630.m04383	9630.t04223	Similar to Dof zinc finger protein	C2C2-Dof-14	TTGGCGCTTGCTTTTCCTCTGA	TTCACTAGCCCTAGCCCCCACATA	85	1	1.62537	J
Os07g31470	9635.m03085	9635.t03027	Myb-like DNA-binding domain, putative	MYB-27	CGCGCAGTTCCAGTCTAACAA	AGCTGATGGTGAACGGCGT	62	1	1.49319	J
Os02g47810	9630.m04655	9630.t04491	hypothetical protein	C2C2-Dof-16	GCCTTGGACTATTTGACTGGAAGC	TCATGCCAGCACCCATGAACTG	126	1	1.84237	S
Os03g03900	9631.m00302	9631.t00286	RWP-RK domain, putative	NIN-like	AATTTAGGAGTGTGCCCGACTACA	GGCCAACGATTAATTCCATGC	65	1	1.89718	J
Os08g26880	9636.m02651	9636.t02589	Similar to bZIP transcription factor	bZIP-8	GAACATGGTCACCCAAAGCTGT	TCTCACGGAGCGCTGATAGC	101	1	1.84742	J
Os12g06080	9640.m00528	9640.t00508	DNA-binding protein RAV2, putative	AB13VP1-2	TATGCCTACCATCGCTCCGTAG	TGCGACTCTCCTGCGTGTAGTA	62	1	1.75497	J
Os12g40920	9640.m04004	9640.t03912	Similar to light-induced protein CPRF-2 - parsley	bZIP-26	GTGTATCAGACGCAGCTTCTGCT	GCTGCACTTGGCACAGGAAT	103	1	1.66084	J
Os11g09160	9639.m00865	9639.t00838	B3 DNA binding domain, putative	AB13VP1-21	AAATCCACCATTCCTGATGCG	TGAAACACATCTACCACGCCG	64	1	1.90141	J
Os01g64730	9629.m06413	9629.t06110	bZIP transcription factor, putative	bZIP-43	AGGAAGAGGCACCTGATGGATC	CGAGCTCAGCAATATAGGCCTG	124	1	1.65755	J
Os01g66420	9629.m06587	9629.t06279	PHD-finger, putative	Alfin-like-3	AGAAGCAGGCGAAAGAAAAGAC	TGCACTTTCGAACTAGGCTTGT	67	1	1.93277	J
Os07g44950	9635.m04516	9635.t04409	bZIP transcription factor, putative	bZIP-56	TCAGGTCCCATGTTGAACTCC	CCAGAGTAGACAGGCACAATGC	101	1	1.94067	J
Os06g51490	9634.m05015	9634.t04841	Similar to protein F2K11.14 [imported] - Arabidopsis thaliana	Alfin-like-23	AGAGCCGCTGTGAGTGCTAGTC	ATTTCGGCTCACCCACGTG	67	1	1.61911	J
Os07g47140	9635.m04748	9635.t04636	B-box zinc finger, putative	C2C2-CO-like-5	GCAGCAAGCACTACAGTACCTTCTT	AGTGCAATCGGTTGACATGA	64	1	1.78739	J
Os06g06540	9634.m00583	9634.t00554	AP2 domain, putative	AP2-EREBP-94	CAAGGAAGAAGACGACTCCGC	GAAATTCAGGACGTCGCAGGT	91	1	1.84595	J
missing annotation:	9637.m00398	9637.t00393	Similar to zinc-finger protein S12569 [imported] - rice	C2C2-CO-like-27	TCATCCAAGAGCACCATCGAC	CGACATTATGCTGTGCGCC	72	3	1.74715	J
Os05g37640	9633.m03478	9633.t03372	hypothetical protein	AP2-EREBP-115	TCGATGCCTACTACGAGCACG	ATCAGGTGGTGGTGGCCAT	67	1	1.74169	J
Os01g64590	9629.m06397	9629.t06096	Dof domain, zinc finger, putative	C2C2-Dof-12	CGTTGGATTCGTTTCCCGA	GATCAGGAGCGCCGATCAT	63	1	1.61119	J
missing annotation:	9632.m03477	9632.t03431	Similar to AC007258 auxin response factor 1	ARF-9	TGCATGCCGTTCCAAATTGT	CGACCGAATCGCCTAAATCTG	82	1	1.81864	J
Os03g44710	9631.m04322	9631.t04101	putative yabby protein	C2C2-YABBY-3	ATTTCCCGAACATCCATTTCG	CCAATGGCCTCATCGAGCT	67	1	1.65886	J
Os08g40900	9636.m04144	9636.t04027	Similar to auxin response factor 7b	ARF-17	TCTTAAATAGAAATTCCCGGTCTGC	CCACGCTTGTGTACCTTGGTG	79	1	1.8823	J
Os05g40070	9633.m03737	9633.t03614	hypothetical protein	WRKY-93	TGTTCCAAGATCAGCCCAGTTC	GGATGCTTTTGTGAAGTCGAGC	65	1	1.89291	J
Os04g28130	9632.m02654	9632.t02634	myb-like DNA-binding domain, SHAQKYF class, putative	ARR-B-7	AGAAACATCGACTACGGCTAACAAA	CTTGCTGGTATCCGTTGTAAATGAT	65	1	1.5229	J
Os09g32040	9637.m02803	9637.t02744	Similar to nam-like protein 7	NAC-64	CGGAAAATCAGATGTTGCGG	GCGCACGTATTCTCTGCCAT	69	1	1.9132	J
missing annotation:	9639.m02917	9639.t02860	Helix-loop-helix DNA-binding domain, putative	bHLH-7	AAGGCTGAGCAATGCAAGGA	TGCATCAGAACGGCCTTGA	65	1	1.70616	J
Os01g59640	9629.m05859	9629.t05610	No apical meristem (NAM) protein, putative	NAC-81	CTGAATCCTCCGAATCTGCGT	CGGCATTGTGCTGCTAATCTG	65	1	1.74327	J
Os10g23050	9638.m01958	9638.t01927	Helix-loop-helix DNA-binding domain, putative	bHLH-82	CCACCTTCCTACGCCCAAA	CTTGATGGTCCTTCTCGCCTC	114	1	1.92456	J
Os01g48130	9629.m04627	9629.t04446	No apical meristem (NAM) protein, putative	NAC-108	TTGCTGACCTGCTGTTGCAT	TGGAAGAAGTGCCGGATCA	65	1	1.8801	J
Os06g10350	9634.m01008	9634.t00957	Myb-like DNA-binding domain, putative	MYB-44	ACATCAAGTCCCATGGCGAA	CGCCTCAAACCAGCTCGTT	61	1	1.67633	J
Os02g49440	9630.m04840	9630.t04664	Similar to Dof zinc finger protein	C2C2-Dof-9	TCTAGAACCGAACGAGCGAGCTTA	TGGAACTCCTGCATGAGGCAAC	84	1	1.55828	S
Os02g40530	9630.m03916	9630.t03780	snapdragon myb protein 305 homolog	MYB-52	ATGGACAGCGCAGGAAGACA	GCGACAGAATTCCACCTCCC	75	1	1.90038	J
Os02g51670	9630.m05081	9630.t04898	AP2 domain, putative	AP2-EREBP-38	TTACGTCGTCGTGCAAGTGTCGT	AAACAACCGGCAGCTCAACCAGGA	69	1	1.75679	J
Os03g60080	9631.m05915	9631.t05601	putative NAC-domain protein	NAC-41	CATCCCCAGGAACAACAGCA	GTACATGCCCTGGATATCGTCG	64	1	1.90438	J
Os02g52670	9630.m05196	9630.t05005	AP2 domain, putative	AP2-EREBP-60	TTTGCGTGACACCGACCGAA	TCGCTGTTGGGGAGATGGAA	99	1	1.88972	S
Os10g42130	9638.m03850	9638.t03742	putative NAM (no apical meristem) protein	NAC-52	GCGTGATCAAGAGGCACGA	TGCTGATCATTCCTTTCGCC	72	1	1.71809	J
Os02g55380	9630.m05503	9630.t05291	Similar to pplz02 protein	AP2-EREBP-34	TTCGAGACGGCGGAGGATGC	TCGGCGAGCGGGAAGTTGGT		1	1.50465	J
Os12g07480	9640.m00677	9640.t00650	TCP family transcription factor, putative	TCP-1	ATGTCGACGCGTGTCAACTACC	CGAGGTTGGTGTCCGACATG	61	1	1.81935	J
Os03g07830	9631.m00720	9631.t00678	Similar to AY087243 AP2 transcription factor-like protein	AP2-EREBP-23	ACATGAGCGACATCGCAGGA	TGCAGATCGTCCATCTGGAACC	73	1	1.67161	S
Os05g40060	9633.m03736	9633.t03613	WRKY-type DNA binding protein, putative	WRKY-57	TTTCTTGTTCGTCTCCGGCA	CCAAA GTCATCATCCCAGTTCAA	67	1	1.81539	J
Os03g08470	9631.m00792	9631.t00740	AP2 domain, putative	AP2-EREBP-43	TTCGAGCAGTTCGACGATGACTC	GATTTGGACGCGAACACGAAGTG	80	1	1.62182	S
Os06g06360	9634.m00564	9634.t00535	WRKY DNA -binding domain, putative	WRKY-58	GGCCTGAAGGTGGAGACCAA	CGTCGTGGAAGTTCGTCGTC	76	1	1.73661	J
Os03g08490	9631.m00794	9631.t00742	AP2 domain, putative	AP2-EREBP-54	TTCGAGGCGGCGTTTGAGAGAT	TTCTTCCCAACCACCACCTCCT	83	1	1.83753	S
Os12g42970	9640.m04226	9640.t04118	Similar to NTL1 protein - curled-leaved tobacco	C2C2-Gata-4	CCGCCACGGAAAGTGATAGA	GCAGAGGTTGACAAGCAGTCCT	73	1	1.86047	J
Os03g08500	9631.m00795	9631.t00743	AP2 domain, putative	AP2-EREBP-48	TGTTCGTCCTGGTTCCTTTCGGTA	GCATCAAAGGCACAGCCAAAAAGA	86	1	1.60001	S
Os04g45650	9632.m04391	9632.t04287	Similar to AY136450 GATA-binding transcription factor-like protein	C2C2-Gata-8	GGAGATTGTTGACCTGCCGG	CCATGATACGCGACACCCAC	62	1	1.87213	J
Os03g12350	9631.m01158	9631.t01081	myb-like DNA-binding domain, SHAQKYF class, putative	ARR-B-2	TTGCTCAGCATCATGCCGGAAT	TCCTCCCAGTGAGCCTACTTTACC	77	1	1.7941	S
Os07g42400	9635.m04246	9635.t04152	FAR1 family, putative	C2C2-Gata-13	TCCCCACACGTCAGCGATAA	ACCAACCCCCCTTTCCCAT	64	1	1.80054	J
Os03g16850	9631.m01646	9631.t01532	Similar to dof zinc finger protein	C2C2-Dof-3	TGTTCCCTTCAGTGCCTGCCTA	GCTGCCCTTGCTGGTTATTCCAAT	60	1	1.86923	J
Os01g24070	9629.m02324	9629.t02222	GATA zinc finger, putative	C2C2-Gata-17	CCCAGGTCTCTATGCAACGCT	GCTTCTGTGGCTGGTTCAGGT	88	1	1.77776	J
Os03g38870	9631.m03732	9631.t03524	Similar to dof zinc finger protein	C2C2-Dof-5	CTGCCGCAAGAACAAGCGAT	TTGTTCCACCGCCAAGAAACCC	146	1	1.84582	S
Os05g06340	9633.m00555	9633.t00524	GATA zinc finger, putative	C2C2-Gata-18	CAGCAGCCTCCAAGTGATCTCT	GCCTTCGCAATCGGATTTG	61	2	1.60434	J
Os03g42200	9631.m04060	9631.t03848	Dof domain, zinc finger, putative	C2C2-Dof-24	GCAGCAGCAATAATGCCGAGACA	ATCACCAGCCTGATGTTCTGCG	94	1	1.86577	J
Os11g16290	9639.m01470	9639.t01427	RWP-RK domain, putative	NIN-like	TCGATGTTCTGCAAGCTGTTTG	GGAATCCATGCAAGTGCCAA	61	1	1.79478	J
Os07g10890	9635.m01060	9635.t01030	Similar to bZIP protein - wheat (fragment)	bZIP-9	CTTGCTCGACGTGATGGTGTT	TATCCAACCTGCTTGCGCA	116	1	1.78927	J
Os04g49230	9632.m04777	9632.t04644	DNA-binding protein RAV2, putative	AB13VP1-3	AACATCAACCCCGCTGTGC	TGATGAATCCCCGTCCCTG	68	1	1.87621	J
missing annotation:	9629.m05873	9629.t05622	bZIP transcription factor, putative	bZIP-27	GAATGTCCGATTCGCAGACG	CCTGCTTCCTGGCTCTTGAAC	135	1	1.87947	J
Os03g42370	9631.m04078	9631.t03866	putative auxin response factor	AB13VP1-22	CACATTTAGAAAGTATGCGTGTGGA	GCATCTGTTCCCCAACTTCTATTC	61	1	1.4834	J
Os05g37170	9633.m03427	9633.t03324	basic leucine zipper protein - maize	bZIP-44	TGCCAAGACTGAAAGGCGAT	GCCTTATGCGGCTAGTCTCAAG	104	1	1.86886	J
Os07g12910	9635.m01271	9635.t01238	PHD-finger, putative	Alfin-like-4	ATAAATCTGGTGCCGACAATGG	GCACGTCATTTGCTCGCTTT	63	1	1.93424	J
Os07g48180	9635.m04859	9635.t04743	AY062474 Similar to bZIP transcription factors	bZIP-59	TGCGTGATGCTCTCAACGAT	GGACCTGCTGCATTCCTGTATT	111	1	1.88343	J
Os09g27620	9637.m02424	9637.t02392	PHD-finger, putative	Alfin-like-24	ATGGCGCCTAAGATGGTGATC	CCTCGAACCGGAACAGCAT	76	1	1.55471	J
Os08g42440	9636.m04318	9636.t04189	CONSTANS-like B-box zinc finger protein, putative	C2C2-CO-like-6	CATCGAAAAATCCAAGCACCAG	ATCGATCGTCGAAGCGCAT	65	1	1.91537	J
Os04g46250	9632.m04455	9632.t04349	AP2 domain, putative	AP2-EREBP-95	CGCCTATGTCGTGGCAAGAG	GCTCGTCCGTTAGTTCTACGTGAC	69	1	1.74154	J
Os07g15770	9635.m01571	9635.t01533	hypothetical protein	C2C2-CO-like-31	CCAATGAGGAGTCGCCAAATTAT	CGATCGAGGTGGAGGAATCC	62	1	1.50118	J
Os12g41060	9640.m04017	9640.t03925	expressed protein	AP2-EREBP-121	TCGGAGCTAGAGGTACTACATCAGC	GGAGAGGTGATGTTCTTGCCTG	69	1	1.69147	J
Os10g35300	9638.m03121	9638.t03055	putative zinc finger protein	C2C2-Dof-13	GAACAACTGGCAAAAATCCTCTG	CCCGTACAGCTGAAACCAAAGT	63	1	1.4373	J
Os02g06910	9630.m00627	9630.t00594	B3 DNA binding domain, putative	ARF-10	GCAACTCAATCCAAGGCCATAGT	TTGGCAATGTTGAAGCGGTT	62	1	1.91399	J
Os03g11600	9631.m01078	9631.t01007	Similar to AY088672 transcription factor CRC	C2C2-YABBY-5	CAAGCCAGATATCCCTCACAGG	CGCACTTCGCCCAGTTCTT	62	1	1.46645	J
Os04g43910	9632.m04211	9632.t04116	B3 DNA binding domain, putative	ARF-19	TGGCGTCTCCTTCAGGTGA	CACACGCGCTTTACGTTCTG	62	1	1.90936	J
Os05g40080	9633.m03738	9633.t03615	hypothetical protein	WRKY-87	TGTCTGACGAACCGATCATGG	TTCAGATCCGCAAGAAGCTCC	61	1	1.85339	J
Os04g28120	9632.m02653	9632.t02633	Response regulator receiver domain, putative	ARR-B-9	CTCCAGCCTCAATTTTCATGTG	CCAGAAAAACGAGTGCATTCAC	62	1	1.89384	J
Os12g43530	9640.m04285	9640.t04174	No apical meristem (NAM) protein, putative	NAC-65	GATTTCATCCGACGGATCAAGA	TCACCTTTGGAAGATCCCAGG	132	1	1.76146	J
Os04g23440	9632.m02176	9632.t02161	Similar to AT5g57150/MUL3_10	bHLH-8	CGCGTATACCTCTCAGTCTCGC	CGAGCACAAGTTGACGACGTC	64	1	1.87843	J
Os11g04960	9639.m00413	9639.t00401	Putative OsNAC4 protein	NAC-82	GCAGGCAAATCCCAGATGG	GCGGCCTTTTTATTGCGTTT	122	1	1.69981	J
Os12g40630	9640.m03974	9640.t03883	hypothetical protein	bHLH-79	ATGCCCAGGCCATGTCAGT	ATAACCAGCAAGGCGCTGC	103	1	1.38679	J
Os10g26270	9638.m02238	9638.t02201	No apical meristem (NAM) protein, putative	NAC-109	GGCGACCAAAACCCTGTCA	TTCACCGGCTCTGTGTCCTC	102	1	1.42807	J
Os03g47970	9631.m04668	9631.t04429	putative zinc finger protein	C2C2-Gata-21	TTCCGTGAAAAGCGGAAGG	CTTTGCGTACGGCGTAACGT	61	1	1.71618	J
Os03g53100	9631.m05203	9631.t04942	putative response regulator protein(receiver component)	ARR-B-16	AGGCAGAGCAGCAGAGTAAGAGTT	TCTCGCCACGACCCTATTGATCTC	91	1	1.8292	J
Os03g08370	9631.m00779	9631.t00730	FAR1 family, putative	C2C2-Gata-22	CTTCTGTTTCTAACTCCCACCAGC	CATAACCCTGACTTCCCTGTGC	63	1	1.88203	J
Os03g53630	9631.m05261	9631.t04996	expressed protein	Alfin-like-16	TAGCCGCAGCATCGGTCAGAATAC	CACATCCCTTGACGCCGATACAT	91	1	1.85357	J
missing annotation:	9634.m04722	9634.t04574	Similar to flowering protein CONSTANS, putative	C2C2-Gata-23	TGCGCCATACAGTAAAGGTTGA	CGCTTTTCTCTGAACCGCAT	68	1	1.8669	J
Os03g55610	9631.m05424	9631.t05148	putative Dof zinc finger protein	C2C2-Dof-6	TACCCCACCCAACACCATCATCTG	TGAGAAGAAGGCAAAGGCAGTGAG	85	1	1.46972	S
Os03g52450	9631.m05131	9631.t04877	GATA zinc finger, putative	C2C2-Gata-25	TATCCGAGAAACGCATTGCC	ACGCATTGCTGGAGTAAGCCT	61	1	1.56232	J
Os03g58530	9631.m05756	9631.t05447	putative DNA-binding protein	Alfin-like-9	TCAAGCCTGGGGATACTGTGCTAA	TGCCTCAATTTCCTCAACCCTTGC	83	1	1.67042	J
Os02g29550	9630.m02823	9630.t02721	hypothetical protein	AP2-EREBP-159	ATAACAGAACGGTCAAGCCGATT	CCTCTGTGATGTCAGGAGCTAACC	61	1	1.8607	J
Os03g60390	9631.m05946	9631.t05632	putative PHD-finger domain containing protein	Alfin-like-7	TCACCTCAGATGTGGACGAGTTCT	CGAGGCCGTACAGGCACAAATT	72	1	1.33498	J
Os04g55970	9632.m05450	9632.t05285	AP2 domain, putative	AP2-EREBP-156	CGGTTGCCGAGTACGAAAAG	TGAAGCTACAAACTCCTGGCG	68	1	1.85777	J
Os03g60630	9631.m05973	9631.t05656	putative DNA-binding protein	C2C2-Dof-8	GCCTCCCGCAGATACAGCAATT	TCGAACGGGTAAATGCCGGACA	82	1	1.91106	S
missing annotation:	9633.m00221	9633.t00206	Similar to APETALA2-like protein	AP2-EREBP-154	CTTCGAGCCCAGCACATATGA	CACATCGGCTCCTTGAGCA	64	1	1.90611	J
Os04g28160	9632.m02657	9632.t02637	AL021889 putative protein	ARR-B-8	TGCAGAAACATCGACTGCAACTG	GGGTCATGGTACGACATGTGAGAT	120	2	1.39761	J
missing annotation:	9633.m04310	9633.t04161	aldehyde dehydrogenase MIS1, putative	AP2-EREBP-153	GATGCTTAGGTTGCTTCACGC	CGGATTTGCCTCTAACAGCAG	103	1	1.90759	J
Os04g34970	9632.m03363	9632.t03321	AP2 domain, putative	AP2-EREBP-17	GCCCCTGTTCGTCCTCTGTTTCAT	TATGCACTGTCACCGCGTTGCT	62	1	1.83217	S
Os03g07940	9631.m00731	9631.t00689	AP2 domain, putative	AP2-EREBP-151	GGCTATGCCGTTGCACTCTG	TGCATGCCTCCAATCTGGA	61	1	1.50029	J
Os04g35430	9632.m03410	9632.t03367	PHD-finger, putative	Alfin-like-30	GCGCACAGTGTGAACGCCAATATC	AAACCAGGCACAAGGTCCACCTTC	86	2	1.31623	J
Os06g05340	9634.m00456	9634.t00436	Similar to F20B17.12	AP2-EREBP-150	CCCTGTCGCTGACTATGAAAAAG	GTACTCCTCCTTGGATACACCCTG	61	1	1.79779	J
Os04g36640	9632.m03487	9632.t03440	T12C24.16, putative	AP2-EREBP-32	ATGTCAGCGAGATGGAAGGCCC	TTAGCAGGCGTCCCACAAGGA	62	1	1.7962	S
missing annotation:	9629.m05875	9629.t05624	AP2 domain, putative	AP2-EREBP-149	TGGCAAAGCATCACCACAAC	TATTTCTTGCCTACAGCTCGGC	64	1	1.82336	J
Os04g46400	9632.m04470	9632.t04364	DTEB	AP2-EREBP-10	TTCGACCTACCCGACCTTCTTCTC	GCCCACAAGAGTGGCTCATTGA	131	1	1.82675	S
Os09g25600	9637.m02215	9637.t02188	AP2 domain, putative	AP2-EREBP-148	GTACGATCTGGCGGCATTGA	CCCTTGATTGCCCCTCCAT	104	1	1.89886	J
Os04g46440	9632.m04474	9632.t04368	Similar to apetala2 domain TINY like protein [imported] - At	AP2-EREBP-12	AGGAGCCCATGCTGTGGGATTACT	ACCGCCATGTACAAGCCACTGAT	98	1	1.67208	S
Os04g51320	9632.m04956	9632.t04818	GT-1-like transcription factor, putative	trihelix	CGCATGGATATTCAGTGGCA	CAAAAACAATCCGCTCCTGG	61	1	1.90839	J
Os03g59460	9631.m05854	9631.t05541	Similar to transcription factor - barley (fragment)	bZIP-12	AGGTGAAACATCTCAGGCTGCT	GCGGCCATTGTAGAATTGCT	105	1	1.73114	J
Os02g45850	9630.m04449	9630.t04288	B3 DNA binding domain, putative	AB13VP1-8	TGCACTGTCATTGCAGACGC	GGTGAGGAGGCAATTCCAGC	67	1	1.75654	J
missing annotation:	9633.m03843	9633.t03716	bZIP transcription factor, putative	bZIP-29	GGAGCTGAGCAACTATTCGGAA	GCTGGTGATACTGCTGTAGCCA	112	1	1.39603	J
Os03g42230	9631.m04063	9631.t03851	B3 DNA binding domain, putative	AB13VP1-23	TCATCTGCTTCGCGTAGCG	GCCGGCTCTATCAACACCAG	61	1	1.42971	J
Os11g05480	9639.m00463	9639.t00451	bZIP transcription factor-like protein	bZIP-45	TGAGGTCTCTCCACACACCCA	GCACATGCTGGTCTGATGAGG	114	1	1.85422	J
Os08g32620	9636.m03259	9636.t03184	BAH domain, putative	Alfin-like-11	CGCCGTATACTGCAAGTGTGAG	TCATCGCACTGCACCATGA	63	1	1.91331	J
Os05g34050	9633.m03149	9633.t03057	bZIP transcription factor, putative	bZIP-60	CCTGCTTTGTTGTATGTGCCG	GGCCTTATGTGCCACTGCTTT	105	1	1.37529	J
Os03g50780	9631.m04962	9631.t04711	putative collagen	Alfin-like-25	ACCTTGAGCCACCCCTTCAA	GGCTTTGGCAGCATGAATTG	70	1	1.89739	J
Os06g49880	9634.m04869	9634.t04706	B-box zinc finger, putative	C2C2-CO-like-15	CTCCGCCGTGTTCTTGCTA	CCAAGGAATCGTAGGTTAGTCTCG	61	1	1.84205	J
Os02g43820	9630.m04223	9630.t04072	AP2 domain, putative	AP2-EREBP-96	GAGCTGTTCGTCCCACCGAT	CGAAGAACCCCTCCAACTGATC	61	1	1.77998	J
Os05g38990	9633.m03624	9633.t03505	hypothetical protein	C2C2-CO-like-34	TGCCGCATTCTCTTACTCGTCT	TGAACTCCAAGAGATCGCCG	101	1	1.95735	J
Os05g48870	9633.m04577	9633.t04411	Arabidopsis ETTIN-like protein 1	ARF-1	AAGCAAGGCATTTACAGTACATCGA	GGATACTGTTACTCGCATCGCTG	63	1	1.61392	J
Os01g15900	9629.m01581	9629.t01502	Dof domain, zinc finger, putative	C2C2-Dof-19	CTCCATCGTCGTCGAGCAA	TGGAATGCTTCCCCAGAGG	63	1	1.58019	J
Os06g46410	9634.m04513	9634.t04374	Similar to auxin response factor 6b	ARF-11	TGGTGGTAAGGATGACGACTTGA	AGGATTTGCGCTGTCTCGG	61	1	1.85031	J
Os12g32250	9640.m03132	9640.t03067	Similar to zinc finger transcription factor WRKY1	WRKY-1	GCGCTACTCGGATTAAGTTGGA	GTGGAGAATGGCTTGCTTGG	117	1	1.64348	J
Os10g33940	9638.m02978	9638.t02919	putative transcription factor	ARF-21	TTGGTCGCACCATTGATTTGT	CAGCCAGCCGACCATACAGT	63	1	1.92876	J
Os09g25060	9637.m02157	9637.t02131	WRKY DNA -binding domain, putative	WRKY-46	CGATGACCAATGACGAGGC	CGATTCTCCTCGCTCATCTGA	64	3	1.85773	J
Os07g26720	9635.m02574	9635.t02527	Response regulator receiver domain, putative	ARR-B-11	TCCAAGTACCGCGTCACTGC	CCGAGCCCAATATCTCCAGC	61	1	1.9305	J
Os06g51070	9634.m04965	9634.t04796	NAM (no apical meristem)-like protein [imported] - Arabidopsis thaliana	NAC-66	CATTCCCGACACCATGCAAT	CCTTCCGGTAGACCTTGCAGA	68	1	1.88564	J
Os01g39580	9629.m03770	9629.t03629	Helix-loop-helix DNA-binding domain, putative	bHLH-9	CTAAGTATGCCAGTTCTGCCGC	GCTGTCCGGAGAGTTTCACTGA	61	1	1.8347	J
missing annotation:	9629.m04666	9629.t04479	No apical meristem (NAM) protein, putative	NAC-83	GGTCGAGATCGGCCTCAAATA	ACACAGAACAAGCTCGTCGGAG	61	1	1.84798	J
Os12g13170	9640.m01271	9640.t01231	G-box binding factor 1A - rice	bZIP-1	TCGCAGATCTAGGTTGCGTAAG	AACTTCAGCACGTTGAGCCA	61	1	1.85553	J
Os10g21560	9638.m01802	9638.t01776	putative transcription factor	NAC-111	GGAATGACCATAACGCAGCTG	CAAACCCTTGTTCAGGTGGACT	108	1	1.90088	J
Os03g60430	9631.m06404	9631.t06047	APETALA2-like protein	AP2-EREBP-146	TCACCAAAGCACACCACTGC	GGCCTCTCGCTTTTAAACAGTATCT	108	1	1.44398	J
Os04g47990	9632.m04643	9632.t04520	Dof zinc finger protein	C2C2-Dof-15	TTGGAGAGCCCTCTTGCATGGA	TTCGCTGCCATCAGCATCTCCT	88	1	1.78837	D
Os07g13170	9635.m01298	9635.t01264	AP2 domain, putative	AP2-EREBP-145	CCTCGACGCGGATATCAACTT	TGGTCCAATTGCGCATCTG	71	1	1.85366	J
Os04g52090	9632.m05041	9632.t04895	AP2 domain, putative	AP2-EREBP-65	GTGTCCTTTTTGCACGGGGAGATA	CTGTAACACCGGGAGTAGTAGCCT	60	1	1.81139	S
Os11g19060	9639.m01770	9639.t01722	Similar to ovule development aintegumenta-like protein BNM3	AP2-EREBP-144	CATTTGGCACCCAAGAGGAA	TGTCACAGCATTGAGACCACG	77	1	1.89935	J
Os04g55520	9632.m05404	9632.t05240	AP2 domain, putative	AP2-EREBP-37	TGCATCCATCCACCTACCACCT	GCATCGAAAAATCTCGCCACGAAG	89	1	1.84803	S
Os03g19900	9631.m01972	9631.t01840	Similar to aintegumenta-like protein	AP2-EREBP-143	CTGCCAGGATCGTACAACTTTG	CCATTCCAACCATGTTGCTG	103	1	1.67544	J
Os04g56150	9632.m05470	9632.t05303	Similar to AY059664 AT5g25190/F21J6_103	AP2-EREBP-69	ACGAAGTACAAAGGTGTCAGGCAG	TCCCCAGCCATATCCTCGTCTTCA	91	1	1.61729	J
Os06g43220	9634.m04172	9634.t04053	Similar to 133613 AP2 DNA-binding domain protein	AP2-EREBP-142	GCTGCTTTTTGTCCCCGTTT	CCGTATCGAATCCACCCAAGTA	62	1	1.37987	J
Os04g57720	9632.m05638	9632.t05461	Response regulator receiver domain, putative	ARR-B-10	TCCTCAAGCGCGTCAAGGAATC	GCACGTTCTCCGACGACATGAT	72	1	1.39064	J
Os02g40070	9630.m03865	9630.t03734	AP2 domain, putative	AP2-EREBP-140	GTATGGCATCATGGAGGCCTT	CCCCCTCATGTTCCAATCTTG	64	1	1.83136	J
Os04g58010	9632.m05666	9632.t05489	Similar to VP1-ABI3-like protein	AB13VP1-18	AGAAAAGTGGTGGCTGGGATGGAT	TCGCTCTCCATATCGCTCCTTCTG	62	1	1.88834	J
Os02g51300	9630.m05039	9630.t04857	GLOSSY15	AP2-EREBP-138	GTGTGACCAGCCAAATCATTCC	TCCACTCCATCTATGCCTGCA	88	1	1.79413	J
Os04g58190	9632.m05686	9632.t05507	Dof domain, zinc finger, putative	C2C2-Dof-18	TCGGTATGCAGTTTTCTTCTCTCA	TCTTCCAGCTACAGATCACGATTC	98	1	1.8664	J
Os03g56050	9631.m05476	9631.t05193	AP2 domain, putative	AP2-EREBP-137	CGATCGGACGAATGAATTTGA	CGACCGATGACACACCTAACTG	104	2	1.29081	J
Os04g59510	9632.m05818	9632.t05636	acetyltransferase, GNAT family, putative	Alfin-like-27	ACCAGGAACTTCCAGAAGGCAGT	TGGATTCCCACAACTCCGGCAT	65	1	1.63698	J
Os01g67410	9629.m06698	9629.t06379	AP2 domain, putative	AP2-EREBP-136	TCGGCCAGAGAACATCGATC	GCGAGTTTGGCCCTCTCTTC	107	3	1.8554	J
Os05g07040	9633.m00628	9633.t00595	PHD-finger, putative	Alfin-like-8	TTTCATCGAAGCATACCAGCGACG	TATATCCCACCGCAAGTCCCGCAT	124	1	1.27322	J
Os03g12950	9631.m01224	9631.t01142	AP2 domain, putative	AP2-EREBP-133	CTGCATCATGGAAGGCATGAT	ATTGCCACACCCCAAGAAGTC	67	2	1.33826	J
Os05g27930	9633.m02549	9633.t02477	AP2 transcriptional activator DRF1.3	AP2-EREBP-21	AGCCCGGAAGGAAAAAGCGA	TTGGACCCTGTGGATCAAGCTC	117	1	1.86694	J
Os04g46410	9632.m04471	9632.t04365	Similar to apetala2 domain TINY like protein [imported] - Arabidopsis thaliana	AP2-EREBP-3	CGGCACTGGACTAGACTACACGTAT	GGCAACGTGAACCCGAACT	69	1	1.82217	J
Os05g32880	9633.m03018	9633.t02932	Response regulator receiver domain, putative	ARR-B-6	TCATGTTCTCCGAGGGCGAAGATG	CGGCTTCACCATGTAGTCGCAT	80	1	1.87534	J
missing annotation:	9634.m01216	9634.t01161	F19K23.18 gene product	NIN-like	GATGACGCGTTGGAGGTGAT	TGCACCCCAAACTGATCGA	63	1	1.8559	J
Os03g58250	9631.m05725	9631.t05419	bZIP protein	bZIP-13	ACCACTGGAACTGCAAGACCTG	AATTGCGATACCTGTGCCTCC	131	1	1.66766	J
Os02g52630	9630.m05192	9630.t05001	probable fucosyltransferase 2 (ec 2.4.1.-) (atfut2).	AB13VP1-11	CAATGCGTGTGCACCACACT	CCTGCATTGCTGTTATATCGCC	61	1	1.42179	J
Os02g16680	9630.m01556	9630.t01477	probable transcription activator - rice	bZIP-31	AATCATGCCAACTTGGCCG	GCTGGTTGCGAATTCAGTCG	102	1	1.78593	J
Os12g40080	9640.m03916	9640.t03826	B3 DNA binding domain, putative	AB13VP1-24	TTTCATCCTTTGAAGCAGAG CC	CCTAGGAAACTTGGTGGAAGGAA	69	1	1.63743	J
Os06g41100	9634.m03953	9634.t03844	Similar to bZIP transcription factor-like protein	bZIP-47	CCCAGCCAATGGATGGAGA	CCCCTTGAGCTCTGAACTTGC	101	1	1.87429	J
Os12g34330	9640.m03314	9640.t03247	PHD-finger, putative	Alfin-like-15	AAGGTTCCGAGTTTGCATTTCA	CCTTTCCCTGTGTCACTCTTGG	68	1	1.87241	J
Os01g42500	9629.m04076	9629.t03926	Zinc finger, C3HC4 type (RING finger), putative	C3H-257	GCCCTTTTACTACTGTGTCGGAGT	CAGGCATGGATCATTGGTGTT	103	1	1.84692	J
missing annotation:	9632.m01329	9632.t01317	PHD-finger, putative	Alfin-like-26	TCACCAGCAGACCCTTGCAT	CTCAACCATCCCTTCGCTCTC	62	1	1.8086	J
missing annotation:	9637.m00399	9637.t00394	Similar to zinc-finger protein S12569 [imported] - rice	C2C2-CO-like-16	CGGCAGTAAGTGGATGATTATGGA	ATACCACGGCAAGCACCCA	68	1	1.8499	J
Os08g07700	9636.m00711	9636.t00685	AP2 domain, putative	AP2-EREBP-100	ACCATCCTGCAGAGCTTCCAG	ACATGGAACCCGATGACGC	61	1	1.87088	J
Os10g32900	9638.m02867	9638.t02812	putative flowering-time gene protein	C2C2-CO-like-36	CGAAGAGTATGAACAAATTGGCG	CCCGCTGATATGCGCTAGAG	76	1	1.87878	J
Os01g54990	9629.m05364	9629.t05143	B3 DNA binding domain, putative	ARF-2	GCCGGTGTTAGTGAAGTAGACCC	CCCATCGAACCAGAAGGCTT	70	1	1.89433	J
missing annotation:	9630.m01437	9630.t01359	Dof zinc finger protein	C2C2-Dof-20	ACGCAGACCACACTATTTGTTGG	GCATGTGCACCTCCTGGTTATC	69	1	1.31907	J
Os02g04810	9630.m00396	9630.t00373	Similar to auxin response factor 7a	ARF-12	AGCCTTTTCGTGAGTGGCAA	AGGACTGGCCCTCACAACAAT	66	1	1.79933	J
Os05g39720	9633.m03699	9633.t03579	DNA-binding protein ABF1 - wild oat (fragment)	WRKY-3	CACGCCCAGTTTATTCCCATC	CGTCGTAATCCAGCTGAACAATG	61	1	1.77266	J
Os02g41800	9630.m03995	9630.t03857	B3 DNA binding domain, putative	ARF-22	CAGATGAGCCTTAGCGGCAC	CGGTGTTCCAGTTGAGAGAGCT	67	1	1.78241	J
Os02g34970	9630.m03333	9630.t03221	hypothetical protein	NAC-78	TGACATCATCCCGACGCTG	GCTTGCAGTGCTTTGCCATT	69	1	1.87961	J
Os04g44280	9632.m04249	9632.t04154	response regulator	ARR-B-12	GAGCTCTCAGTTCCGCGTGA	AGCCTAGCAGCTCCAATGCC	62	1	1.58666	J
Os09g33490	9637.m02888	9637.t02828	Similar to NAC domain protein NAC2	NAC-69	TCGTCGTCGAGCTGTGTCA	CCTCTCTTTGAGAGGCAGATGG	103	1	1.38713	J
Os07g05010	9635.m00433	9635.t00424	Helix-loop-helix DNA-binding domain, putative	bHLH-11	AGGCACCGGCAATATGTGAAG	TGTGCAGCTTTTGCGATGC	73	1	1.84476	J
Os10g27390	9638.m02350	9638.t02313	No apical meristem (NAM) protein, putative	NAC-87	AGAACGAGGTTCCGGATCTTG	TCCCTGCCTTCCTTCCTCA	61	1	1.55632	J
Os08g42550	9636.m04329	9636.t04200	Plant protein family, putative	AP2-EREBP-7	CGTACAGAAATGCATCTTGGCC	GCGAAAAGTCAAAACAGTACGCA	61	1	1.8692	J
missing annotation:	9633.m03366	9633.t03266	hypothetical protein	AP2-EREBP-1	TGCAGTACCAGATGCTCCTACACG	AAAGAGCTACTCATGGCAGCGG	100	1	1.84469	S
Os02g34270	9630.m03260	9630.t03150	hypothetical protein	AP2-EREBP-11	GACGTCGATCACATGTCCTGC	CGAAGATCCACGAACCCAGA	70	1	1.73784	J
missing annotation:	9633.m03918	9633.t03788	AP2 domain, putative	AP2-EREBP-66	GGCGAAGAAAGCCATCGCTTTTGA	AAACTCCGGCTGCTAGACCTCCAT	73	1	1.86005	S
Os03g22170	9631.m02220	9631.t02071	AP2 domain, putative	AP2-EREBP-20	TGACGTACGGACAGAGCCAA	CGTGATGTCATCGAAATTCCAC	62	1	1.85099	J
Os05g47650	9633.m04437	9633.t04283	B3 DNA binding domain, putative	AB13VP1-7	CGCCATGACCAAGAGCAAGAGA	GGTTAGCGCAAGCTCTATGCATTG	94	1	1.77404	S
Os08g31580	9636.m03156	9636.t03081	AP2 domain, putative	AP2-EREBP-30	GCTATAGAAGGAAATCTGATGCGG	GCGATCTTCTGCATCTGCG	65	1	1.84393	J
Os05g49700	9633.m04666	9633.t04496	1-558	AP2-EREBP-58	TCGACACCGTGTTCTCCCACCT	AGCTCGCTCTGGCGGTAGTAGA	82	1	1.74822	S
Os03g09170	9631.m00866	9631.t00810	AP2 domain, putative	AP2-EREBP-39	CGACAGTGGATTGGTGTGGC	CGCCCATTAGCTCCTTGCTATC	84	1	1.90274	J
Os06g01860	9634.m00085	9634.t00081	B3 DNA binding domain, putative	AB13VP1-10	GGCGGGAGTACATGTTCGAGAA	ACCACCAGCCTGTTCAGCTT	67	1	1.86552	S
Os06g11860	9634.m01160	9634.t01108	Similar to DRE binding factor 1	AP2-EREBP-42	CTGCTTCTTCGTCCTACGCC	AGCTCCGAGAAGGAGGTGGT	66	1	1.90633	J
Os06g07030	9634.m00636	9634.t00604	AP2 domain, putative	AP2-EREBP-24	TCCGTGCTAATTTTGCCTCCCTTC	TTGGGGTGGCTAAGGACTACGAAC	61	1	1.72317	S
Os01g04020	9629.m00317	9629.t00304	AP2 domain, putative	AP2-EREBP-44	ATTTCCCAGAGATACCCAGCG	GAGTCCTGCCGGAACATATCA	61	1	1.80679	J
missing annotation:	9634.m00771	9634.t00735	Similar to AY059664 AT5g25190/F21J6_103	AP2-EREBP-31	AAGCTCCACCGCTTCAACCT	GAGTCGTCGTCGTTGCTGTT	68	1	1.80685	S
Os10g22600	9638.m01910	9638.t01881	AP2 domain, putative	AP2-EREBP-49	ATGGATCGCCAATGGCG	GCGGAGGAAGCTTACTATTACCACT	67	1	1.46426	J
missing annotation:	9634.m01755	9634.t01687	Similar to Dof protein 1	C2C2-Dof-11	TGCCACTCAGACTGATTGCGTACT	TCGGCAACATCACGAATGCGAAT	83	1	1.90418	J
Os05g29810	9633.m02694	9633.t02618	AP2 domain, putative	AP2-EREBP-50	CCCAAGAAGCGACGCAAA	TGAGCTCTCCTGCTGGTGGT		1	1.70868	J
missing annotation:	9634.m03410	9634.t03319	Similar to AL161544 apetala2 domain TINY like protein	AP2-EREBP-16	GGAGATCAGGGAGCCTCTCAAGAA	CAACTAGAGCGAAGAGTTCATGCG	98	1	1.7006	S
Os06g09390	9634.m00892	9634.t00850	AP2 domain, putative	AP2-EREBP-52	CCTGACATAACTTCCATGCTTGC	GGAGGAATGCGGAGTCATCA	61	1	1.9466	J
Os06g40150	9634.m03850	9634.t03747	Similar to F9L1.31 protein - Arabidopsis thaliana	AP2-EREBP-56	TGTCTCAGATCCTCAGCGCCAA	ATGTGGGACTTCTCCGGGTCAA	94	1	1.87127	J
Os09g13940	9637.m01130	9637.t01115	Similar to AP-2 domain containing protein	AP2-EREBP-53	GCAGATGCGTTCCCAGTTAGTG	ATGTAATCATCGCCCAGTGGC	65	1	1.90336	J
Os07g07690	9635.m00718	9635.t00701	expressed protein	Alfin-like-19	TGAAGCAGTGAGCAGAGCAATGG	GCTGAGGCAGCTACTTGCAGAAAA	61	1	1.81267	J
Os02g51090	9630.m05014	9630.t04833	Hypothetical protein	NIN-like	AGCTCATCGAGCAAAGTCCTGA	CCTTGAAACACGCTTGCCTTAA	72	1	1.41415	J
Os02g09830	9630.m00899	9630.t00847	bZIP transcription factor, putative	bZIP-15	GCTGGTGTCAAACCGTGAGTCT	GGTTGGTGTCTCGAAGCTCTGA	101	1	1.69186	J
Os07g48200	9635.m04861	9635.t04745	B3 DNA binding domain, putative	AB13VP1-15	ATGTCTGCATGACCGTTAGGC	TGCCGTTGCTTCTTCCTCA	61	1	1.87534	J
Os07g08420	9635.m00796	9635.t00774	RISBZ1	bZIP-32	CATTGAAGCCCTAAGAGCAA AGG	GGAGATTGCATGTCAGGAATGG	102	1	1.79542	J
Os03g42290	9631.m04070	9631.t03858	putative auxin response factor	AB13VP1-25	AGCATAGTAAAACCGCGAAATTGG	CCTGTGCATTCTGATCCCCC	61	1	1.59161	J
Os03g20310	9631.m02014	9631.t01882	bZIP transcription factor	bZIP-48	GATTTAGAATATGCCCGTTGGTTG	CATCTACAATGAGACGGAGGTCG	109	1	1.79049	J
Os11g12650	9639.m01212	9639.t01178	PHD-finger, putative	Alfin-like-17	GTGCATTGGTGGTGAAAGACG	CCATTTGTCCACACCCCTCTC	61	1	1.89882	J
Os01g58760	9629.m05768	9629.t05525	bZIP transcription factor, putative	bZIP-64	AAGAAGAAAGCGCATGCAGCT	AGCCTCGAGTGATATATGCCCC	105	1	1.79248	S
Os01g73480	9629.m07277	9629.t06932	acetyltransferase, GNAT family, putative	Alfin-like-29	CTCGCCATCCAGTTCATGATC	CCGTAAATTGTTGTCAGTTGCTGT	68	1	1.58447	J
missing annotation:	9633.m01016	9633.t00966	B-box zinc finger, putative	C2C2-CO-like-23	TACCGGTCGTCATCGGAAGA	CCACTGGATCTCTGGTACCTGC	69	1	1.71981	J
Os02g45420	9630.m04404	9630.t04244	AP2 domain, putative	AP2-EREBP-101	CAACAGTACGGCAGTGGCAGT	ATTGCCAATCCCTCCCTCC	75	1	1.75869	J
Os01g61900	9629.m06105	9629.t05829	expressed protein	C2C2-CO-like-37	GAGAGGTATCGCGTGAAGCG	CGTCTTCCTGCACGCGTAA	69	1	1.88236	J
missing annotation:	9639.m02918	9639.t02861	B3 DNA binding domain, putative	ARF-5	GAATATGTGACGAAAGCGCCAT	GAATATGTGACGAAAGCGCCAT	88	1	1.3786	J
Os03g07360	9631.m00666	9631.t00630	putative zinc finger DNA-binding protein	C2C2-Dof-21	CAAAGGATGAGGCAAAGGCAT	CCCCTGCATGAATGGCAA	62	1	1.90882	J
Os06g48950	9634.m04765	9634.t04616	Similar to auxin response factor 7a	ARF-13	AAACTCGCAGTGGCGCAA	CCTATTTCGCCTTTCACCGG	67	1	1.88388	J
Os08g09890	9636.m00943	9636.t00912	retrotransposon protein, putative, unclassified	WRKY-99	AGTGAGCCACCGTAATTTCTCG	CCTCGATATGCTGTCCCCTAGA	65	1	1.33995	J
Os02g08500	9630.m00809	9630.t00761	response regulator 9	ARR-B-1	TGTTGACATGTTTAGGCCGGA	CCGGACACATGAATTTTTCCC	100	1	1.49251	J
Os05g34310	9633.m03177	9633.t03084	ATAF2 protein, putative	NAC-60	CCCATAATCGCAGATGTCGAA	CCCCAAATAGAGCCATGGATG	70	1	1.49319	J
Os01g50940	9629.m04933	9629.t04733	Helix-loop-helix DNA-binding domain, putative	bHLH-1	ATCCAATCTGCCATGCGC	GGTGAGAGATCCTTGCCGAA	74	1	1.6358	J
Os02g56600	9630.m05618	9630.t05403	No apical meristem (NAM) protein, putative	NAC-21	TACCAGATGTGGCGAAGCTG	TACTTGCGGTCGCGGAA	64	1	1.81653	J
Os04g47040	9632.m04539	9632.t04426	Similar to 150303 regulatory protein	bHLH-13	GGAGAGAACACCACCACGTGA	TGCACCTCCAGGAGAACCAC	61	1	1.60153	J
Os03g59730	9631.m05880	9631.t05567	putative No apical meristem (NAM) protein	NAC-88	GTATCGCATCCCGCAGTTTC	TGTAAGCAGGCGGTTTGAATC	61	1	1.47257	J
Os02g54160	9630.m05368	9630.t05165	Similar to transcription factor EREBP1	AP2-EREBP-57	GATGATGGTGCTGGTGACT CAAT	GCTGACAACATCCTGTGATCCA	66	1	1.88297	J
Os07g17230	9635.m01732	9635.t01693	hypothetical protein	AB13VP1-14	ACCCAATGCAACCTAAAGTCCTAT	TGTCACCCTCATCAGAACCATC	85	1	1.80826	J
missing annotation:	9634.m00948	9634.t00901	AP2 domain, putative	AP2-EREBP-59	TATGCCTTCGCTGTGTCGC	TGGAACAACAATGTCGGCC	69	1	1.35497	J
Os07g32510	9635.m03194	9635.t03136	Dof domain, zinc finger, putative	C2C2-Dof-1	GACTCGGCGAACACCAAGTT	TTGCACGCCTTGCAGAAGTG	77	1	1.90023	S
Os05g39590	9633.m03686	9633.t03566	Similar to F10A5.29	AP2-EREBP-61	GCCTGAGCTGGAGATGTTCG	ACCTTGCAATCCCGAGTCG	87	1	1.85507	J
Os07g42510	9635.m04258	9635.t04163	AP2 domain, putative	AP2-EREBP-33	GGACGACGACCAAGAATCCGACAT	ATCGCGTCTTCCTCTTCCTGCT	98	1	1.66289	J
missing annotation:	9634.m00929	9634.t00884	AP2 domain transcription factor, putative	AP2-EREBP-62	GCGGCCGAGGAATCAATAAT	CGAGTCGGTGAGTAGTGGAAACTC	83	1	1.3199	J
Os07g46690	9635.m04696	9635.t04585	hypothetical protein	Alfin-like-12	TTCGGCAAGCGGGGCGAATTAA	TGGACCTCCTGGCAAACTGTGAAC	72	1	1.79413	J
Os01g58420	9629.m05732	9629.t05491	AP2 domain, putative	AP2-EREBP-63	GGACTTGGATTTGTTCCACCG	TGAAAGGAAAGCGAACGCC	61	1	1.64807	J
Os07g47790	9635.m04818	9635.t04703	AP2 domain, putative	AP2-EREBP-19	TTCCACCGACTCGTCAGCTTAGA	GCCACACATCTTTGCTGCTGCT	60	1	1.84889	S
Os01g12440	9629.m01207	9629.t01152	AP2 domain, putative	AP2-EREBP-64	CGTCGAGCGATGAGGATGAG	TCTCCTGCACGTAGCGCTTC	66	1	1.84465	J
Os07g48570	9635.m04901	9635.t04781	Dof domain, zinc finger, putative	C2C2-Dof-22	GACGCCGGAGAAGGATTCATGT	TTGATTCTCACACTCGCTGGAACT	136	1	1.75739	J
Os01g46870	9629.m04491	9629.t04319	AP2 domain, putative	AP2-EREBP-68	TGGCGCAGGCAGGTTTT	TGCACTGCTCCGGCAAA	63	1	1.4163	J
Os08g01420	9636.m00042	9636.t00042	hypothetical protein	Alfin-like-28	GGTGGCTGAGCACAGAATAGAGGA	CCTTTGTGACAACGTGGACAGCA	62	1	1.75914	J
missing annotation:	9634.m00946	9634.t00899	AP2 domain, putative	AP2-EREBP-71	CTGAGGAGTCCTCAGACGTGGT	CAGTCAAAGCTCCCACCTGC	79	1	1.37231	J
Os08g06120	9636.m00543	9636.t00524	B3 DNA binding domain, putative	AB13VP1-12	TGCAGGTAGAAGAAGCCACTGAGG	GGTTCTTGACCTAGAGCTTGCTCC	70	1	1.78471	S
Os04g48350	9632.m04685	9632.t04557	AP2 domain, putative	AP2-EREBP-76	TCCCTTGCTACCCGATGGA	TGTGCCATGTCGAGGTACCC	61	1	1.81861	J
Os08g26990	9636.m02664	9636.t02602	hypothetical protein	ARR-B-14	TTGGCCCTGAGCTAGACAAGAAGA	AGTGTTCTCCTCTATGTCGGCCTT	95	1	1.77997	J
Os06g11940	9634.m01168	9634.t01116	AP2 domain, putative	AP2-EREBP-67	GAAGCCATGCGTACGACGAC	CCTCACTGAATTCCTCCACCG	66	1	1.73324	J
Os08g36920	9636.m03709	9636.t03618	AP2 domain, putative	AP2-EREBP-36	GCCAAGCTCAACTTCCCGTT	ACGGAGACAATGTGTCGGACTT	97	1	1.78079	S
Os11g36470	9639.m03291	9639.t03229	ubiquitin-specific protease UBP12, putative	C2C2-Gata-26	CACAACCCACTAACCTGGTAAG ACC	GCAGCAAACCTGTCGAAGTCC	61	1	1.54105	J
Os08g38220	9636.m03848	9636.t03751	DNA-binding protein Dof2 - maize (fragment)	C2C2-Dof-17	GGGGTTTCCAACTACACCCGATGA	TCACCATATACCCCACGCGCAA	77	1	1.80365	S
Os01g13540	9629.m01328	9629.t01264	RWP-RK domain, putative	NIN-like	TGGAAGTCCTGCAAACCAGAC	TGGTTCAGCGAACGTCGAT	61	1	1.85554	J
Os09g29820	9637.m02652	9637.t02603	expressed protein	bZIP-16	CTGCAGTGATGTCCACTGCG	GCGAGGTGTTATTCTTCTGTGCTT	104	1	1.46454	J
Os07g37610	9635.m03732	9635.t03656	hypothetical protein	AB13VP1-16	GGTGTCACACCTTGCATTCAATC	CGGCTAAAGGTTACTGTATCGCC	62	1	1.87399	J
Os08g36790	9636.m03696	9636.t03605	bZIP transcription factor, putative	bZIP-35	TTGCTTGGAGGCCAGGTTAA	AACTGTGGCTGGTCCTTGGAT	102	2	1.34696	J
Os04g27960	9632.m02638	9632.t02618	B3 DNA binding domain, putative	AB13VP1-26	GTCCCCTCGGCAAATCTTG	CCTAAAAACACGCCCGATTG	61	1	1.78383	J
Os02g58670	9630.m05861	9630.t05621	bZIP transcription factor, putative	bZIP-49	TTCGCCGGCTGGTGAAT	GGAACTCTGCTTGTTGGTAGGCT	104	1	1.80025	J
Os02g48810	9630.m04764	9630.t04597	Hypothetical protein	Alfin-like-20	TGGCTCCATCGCATCTTAAATC	AAGTTGCCATAGGTTGCTCCG	82	1	1.88885	J
Os06g16370	9634.m01646	9634.t01580	B-box zinc finger, putative	C2C2-CO-like-1	CGAAAACAACCAAGATCGGC	CACACACTCGCTCCCTTCCT	109	1	1.87545	J
Os06g51450	9634.m05040	9634.t04865	Similar to At2g36720	Alfin-like-31	CGTGGAGTCATTAAACGTGTCG	GGAAACAACGGTTCGTCCTTT	69	1	1.8641	J
Os09g33550	9637.m02885	9637.t02825	CONSTANS-like B-box zinc finger protein, putative	C2C2-CO-like-24	ATCGACAGCAAAACGATCGC	TGTGCTTGTCATACCGTTGCA	61	1	1.76373	J
Os03g08460	9631.m00790	9631.t00739	AP2 domain, putative	AP2-EREBP-109	TTTGGCCGTGTCATTTTCGT	TTCTTGCTCGCCTTCCGAC	96	1	1.58661	J
Os02g01990	9630.m00098	9630.t00097	Similar to AY082959 CONSTANS-like protein CO5	C2C2-CO-like-38	CTTTCAAGCCTGGACAAACTCG	GGTTCTTGCAATGCTCCTGGT	66	1	1.52063	J
Os02g35140	9630.m03351	9630.t03239	AC007258 auxin response factor 1	ARF-6	CCGGTCTTCGGTTTGTGGA	CGCTGTAGTCCCGAAAATGAGA	68	1	1.79286	J
Os10g26620	9638.m02273	9638.t02236	Dof domain, zinc finger, putative	C2C2-Dof-25	CCGGATGCCAAGGATGTTC	CGTCGGATTCGGTTGAGCT	61	1	1.71064	J
missing annotation:	9634.m00934	9634.t00887	Similar to auxin response factor 7	ARF-14	GAACTCTCATTGGCGAAACC TTC	ACGAGTGCGCCTCTCAGATG	67	1	1.86206	J
Os08g09840	9636.m00938	9636.t00907	transposon protein, putative, Ac/Ds sub-class	WRKY-98	TGGCAGTGAACGTCCATCATT	GCATGATAGATTGCCCTTGCA	78	1	1.82181	J
missing annotation:	9634.m00785	9634.t00749	myb-like DNA-binding domain, SHAQKYF class, putative	ARR-B-3	GCGCTGCCAATACCATGTAAC	TCCCTGAGCAGCTTCAACG	63	1	1.9094	J
Os01g66490	9629.m06594	9629.t06286	No apical meristem (NAM) protein, putative	NAC-61	GCCGGCAGCCACAACTATAG	TTGGTTGATGCGACGACG	64	1	1.79743	J
Os01g13460	9629.m01320	9629.t01256	Helix-loop-helix DNA-binding domain, putative	bHLH-3	TGTTGCTGCATCTTTGCCAG	CCAGGACGATCTGATTCGACA	69	1	1.82978	J
Os02g06950	9630.m00633	9630.t00599	Similar to AY085996 NAC1	NAC-23	CTGGCAGCTAGACTACATGCAGG	GCCATTGATGTAACGAGGAGGA	121	1	1.35039	J
missing annotation:	9632.m03928	9632.t03850	Helix-loop-helix DNA-binding domain, putative	bHLH-118	GCTCGCTGGTTCCAAGACTG	CCTTCCACAGACGCCAAGAG	106	1	1.76284	J
Os06g15690	9634.m01575	9634.t01509	No apical meristem (NAM) protein, putative	NAC-103	TCGGACATCCTGGATAATTGACA	CACCGATCCAGATGCATTTTTT	67	1	1.84126	J
Os03g53020	9631.m05195	9631.t04934	putative helix-loop-helix DNA-binding protein	bHLH	ACGATTGCGGCTTGTGAAGT	TGTCCAGCCTTTGCTTCCA	108	1	1.85541	J
missing annotation:	9637.m00871	9637.t00860	Similar to ethylene response element binding protein	AP2-EREBP-45	CGCTAGTTTAAATGCACGCCGCTA	TGGGTTGTGATGCTGATGCTTGG	76	1	1.81012	J
Os05g27880	9633.m02542	9633.t02472	BTB/POZ domain, putative	BTB POZ	CCGGATCACCAGCTTATGTGC	ATGAAGGTCGCGGAGCCAT	62	1	1.85728	J
Os09g11480	9637.m00873	9637.t00862	AP2 domain, putative	AP2-EREBP-29	CTCATACTGCTGGAGTGCTGCT	GCGCTGCTAATTAACCATTCCCAA	107	1	1.66303	J
Os02g47900	9630.m04664	9630.t04500	hypothetical protein	C2H2	GCATTTTGCTGACCATTCGTC	CCCCACACAGTGGAGTTTCAA	65	1	1.85797	J
Os09g26420	9637.m02304	9637.t02275	EREBP-type transcription factor, putative	AP2-EREBP-40	TGGTGCCTACTGAGGAGACGAAAT	TGTGGAGTGCCTTACATGGTTTGC	74	1	1.54725	J
Os08g33660	9636.m03374	9636.t03290	Myb-like DNA-binding domain, putative	MYB	ACCAAAGCGCACTGACAATGA	GCCAACCTCTTTTTCAGGTGG	63	1	1.907	J
Os10g25170	9638.m02122	9638.t02090	AP2 domain, putative	AP2-EREBP-46	AGTCCGAGGAGGTAGACGAGTA	CATGGCGCTCATGTGGAATCA	117	1	1.72482	J
Os04g32620	9632.m03114	9632.t03085	AP2 domain, putative	AP2-EREBP-4	GCAGTTACATGCCGTTCGG	CGAGAAGTCGAGTATCTGCGG	86	1	1.37267	J
Os10g39190	9638.m03537	9638.t03446	putative DNA-binding protein	AB13VP1-5	TGGTGGAGAAGGAGCACATGTTTG	TGCTGCTTGGGGATGACCAATC	85	1	1.8962	S
Os02g10760	9630.m00999	9630.t00942	AP2 domain, putative	AP2-EREBP-55	TCACAGATTCTCAGTGCTAAGCTCC	GGAGGCAGGTTAAGGACGGA	67	1	1.91333	J
Os10g41130	9638.m03743	9638.t03641	putative DNA binding protein	AP2-EREBP-15	TGCCGGACTTGCTGTTCGACAT	TCCCAAAGCAATGGCTCCTCAAGC	121	1	1.8554	S
Os03g53150	9631.m05209	9631.t04947	putative auxin-responsive protein	ARP	AGTCATGCAAACGCTTGAGGAT	TGTCCTTTGCTCTTGGTGCAA	69	1	1.8554	J
Os11g05130	9639.m00429	9639.t00417	hypothetical protein	Alfin-like-13	TGCGAGAGGTGCAAAAAGTGGTTT	TCGGCATCTGCAACATCGGTATG	96	1	1.86045	J
Os11g05740	9639.m00491	9639.t00477	DNA-binding protein RAV2, putative	AB13VP1-4	TGTACGGCTACATGCACCAGCA	TGTTTCCTGAAACCTCCCCATCCA	91	1	1.62304	J
Os11g13840	9639.m01276	9639.t01241	Similar to transcription factor TINY	AP2-EREBP-22	AGGAGGAGAGACGGACAATGACGA	TCAGTAGTCCCAGACAGATGGGTC	76	1	1.8792	S
Os12g04500	9640.m00366	9640.t00352	response regulator-like protein	ARR-B-15	TGGCTGTGGATGATAGCCTTCCT	TGCTCCCCGAATCAACAGTGGT	93	1	1.83009	J
Os12g38200	9640.m03713	9640.t03637	Similar to Dof zinc finger protein	C2C2-Dof-7	TGGTTTTCTCCTCGCTTCCAATCT	TGCTGCTGCATCTGAGTCCAATT	61	1	1.75352	J
Os04g47640	9632.m04602	9632.t04486	AL161587 putative protein	NIN-like	CTTCCTGAATCCGAGGTTGATG	CGAAACACCTTTTCCAGGTCG	63	1	1.58747	J
Os02g49560	9630.m04852	9630.t04676	bZip transcription factor	bZIP-18	TGGCACACCTACCCCATGA	TCTCCTCCTGCGCTCTTCTG	104	1	1.68479	J
Os04g58000	9632.m05664	9632.t05487	B3 DNA binding domain, putative	AB13VP1-17	TCATCCCGCAGTTTCTCTTCA	TGGCTTTCTTAGCGTCTATCGG	61	1	1.75055	J
missing annotation:	9637.m02501	9637.t02462	Similar to bZIP transcription factor ABI5	bZIP-36	GCAAACAGCGGTGAACCAGT	CCCTCACCAACCCTTCGAAG	101	1	1.8717	J
Os04g36730	9632.m03496	9632.t03449	PHD-finger, putative	Alfin-like-1	AAGTCAGGCTCTAAGCCACCAA	GGACCTGCTTCTGTGGCTTG	61	3	1.85313	J
Os02g10140	9630.m00931	9630.t00879	Similar to bZIP transcription factor-like protein	bZIP-50	TCAAGAACAACCTCAAACCCTCA	CCGAGTTGATAGCCGCCAT	101	1	1.90343	J
Os06g20410	9634.m01987	9634.t01914	hypothetical protein	Alfin-like-21	GGAATGGACAAATAAACGACAATCC	GTTGAACCGTTTTTGCAATTGC	65	1	1.51281	J
missing annotation:	9634.m01878	9634.t01810	Similar to zinc-finger protein S3574 [imported] - rice	C2C2-CO-like-2	AGCTAATGCTCTTTCTCGGCG	TTTTGGCAAAGCGAGGCA	108	1	1.90339	J
Os07g49290	9635.m04985	9635.t04856	acetyltransferase, GNAT family, putative	Alfin-like-32	TCGTCTTCAACACAGAATCGGA	AGTCCTACCACGTAAAACCCCC	64	2	1.90904	J
Os06g01340	9634.m00030	9634.t00030	B-box zinc finger, putative	C2C2-CO-like-25	ACAGAGCCAAGCTCAGGTTCA	AAGAGGCCTTTGCGAATCG	102	1	1.72532	J
Os07g10410	9635.m01008	9635.t00981	AP2 domain containing protein RAP2.11, putative	AP2-EREBP-111	CCGTGACAGTGGCCAAGAAC	CCTGACGCCCACGAACTTACT	65	1	1.88375	J
Os07g13260	9635.m01307	9635.t01273	Dof domain, zinc finger, putative	C2C2-Dof-4	TGGCCATGGTAGTATCATCGGT	CGGAAACCCTAACCTCGACG	61	1	1.71825	J
Os05g43920	9633.m04093	9633.t03959	Similar to Arabidopsis ETTIN-like protein 2	ARF-7	TTGGTGGCAGTGTCTCGGTT	TGCAATTTGGTTCGCTTAGACC	61	1	1.91427	J
Os10g36420	9638.m03241	9638.t03167	hypothetical protein	C2C2-YABBY-1	ACGCATCAAGGCTGGCAAT	CGGAAAGTGTGCCCAGTTCTT	79	1	1.56271	J
Os12g29520	9640.m02843	9640.t02781	B3 DNA binding domain, putative	ARF-15	TGCAAGGTCATGAACGTCGA	GCTGCGCATACACCTCATCC	61	1	1.9001	J
Os01g08710	9629.m00814	9629.t00776	hypothetical protein	WRKY-97	CATCCATGGTCTTGCGAGG	CGCCCTTATTCCCCATCTG	61	1	1.79761	J
Os06g43910	9634.m04247	9634.t04122	Similar to AL161580 hypothetical protein	ARR-B-4	GATAGCCCCGTTTGCCTCAT	CGTCGGTTGGTACTTGCACC	63	3	1.84225	J
Os01g15640	9629.m01552	9629.t01475	No apical meristem (NAM) protein, putative	NAC-62	TGCAAAGTGCGATGTTCCAA	ATGGCTCGATCCTTTCCAGTG	138	1	1.93121	J
Os07g11020	9635.m01074	9635.t01044	Similar to AF260919 anthocyanin 1	bHLH-5	TGGAACTACGGAAAAGGTGGAG	TGATCCATGAAGATGCCCCT	69	1	1.85131	J
Os02g42970	9630.m04121	9630.t03976	hypothetical protein	NAC-25	GAAAACGGCACCACACCTGA	GCCACCCGCTTCTTGAACA	62	1	1.78253	J
Os09g29930	9637.m02666	9637.t02616	Similar to selenium-binding protein	bHLH-117	GATATTCGCCATGCTGTGCCT	AAACCACTTCCACTGCAGCTCC	103	3	1.84823	J
Os07g13920	9635.m01375	9635.t01340	No apical meristem (NAM) protein, putative	NAC-104	CGATCAGAACCAACAGGATTGG	AGTCATCGCCCATCACACAGA	68	1	1.36099	J
Os10g27360	9638.m02347	9638.t02310	No apical meristem (NAM) protein, putative	NAC-124	CATCGAGGTTGCGGATCTTG	TGTCCACTCTGGTTCGTGCTC	114	1	1.89265	J
Os01g13300	9629.m01304	9629.t01240	B3 DNA binding domain, putative	B3	TCAGCGGATTTTGGCTGGGTCTAC	CGAGCACAATGTCAGTGTCATGC	78	1	1.84021	J
missing annotation:	9637.m03239	9637.t03167	No apical meristem (NAM) protein, putative	NAC-35	GGAAGAGAAATCCTTCCTGCCT	TGCTCTGGTTGCACGGTTT	106	1	1.90371	J
missing annotation:	9629.m05095	9629.t04888	B3 DNA binding domain, putative	B3	TCGGTTGGGAAGGAGATGGTGA	AAGACAAATCTGGTTCCGGTGTCC	100	1	1.77896	J
Os04g02140	9632.m00119	9632.t00115	transposon protein, putative, CACTA, En/Spm sub-class	E2F-DP-2	TCGCTATGACAGCTCGCTAGG	GCACCTCCAATGTCTCAGCC	110	1	1.92177	J
missing annotation:	9629.m05096	9629.t04889	B3 DNA binding domain, putative	B3	TACTGCGTCATCCGCATGAGCA	CCGTCGGAAACCTCATCATGAAGG	64	1	1.77067	J
missing annotation:	9633.m03832	9633.t03705	Similar to transfactor	G2-like-3	TGTTTGACTGCAGCTGAAGGAT	TATGCTTTGAGTACCCCGTGG	65	1	1.87856	J
Os01g52540	9629.m05098	9629.t04891	B3 DNA binding domain, putative	B3	TTTGACGGCCAAGGAGATACCTCA	CTGTGGTCCACCTCTGGAATGTGA	60	1	1.7578	J
missing annotation:	9630.m00729	9630.t00688	myb-like DNA-binding domain, SHAQKYF class, putative	G2-like-14	GCAAAGAAACGCAGCATCTTC	CGTTGCGGTCATGGTTCAT	62	1	1.90382	J
Os01g68370	9629.m06789	9629.t06465	transcription activator VP1 - rice	B3	CCCAAAGAAGCAGAGGTTCACCTG	ACCGCATGTTCCACACCTGAGA	100	1	1.78001	S
Os01g08160	9629.m00752	9629.t00720	myb-like DNA-binding domain, SHAQKYF class, putative	G2-like-31	AGCTTCTCAATCATGCTATGGAGG	GCTATGCTGGCTCCCCATCT	71	1	1.59702	J
Os01g68370	9629.m06790	9629.t06465	transcription activator VP1 - rice	B3	CCCAAAGAAGCAGAGGTTCACCTG	ACCGCATGTTCCACACCTGAGA	100	1	1.81261	S
Os11g06180	9639.m00545	9639.t00524	GRAS family transcription factor, putative	GRAS-16	GCTTGTGAGTTGAGTGCTTGCA	AACACAACCCCAAACACCCTG	80	1	1.8715	J
Os02g25820	9630.m02425	9630.t02331	hypothetical protein	B3	TTTGCGTCATCCTCCACCTTGC	GACATCTCTTGCCAACATGCCAGA	99	1	1.48926	S
Os02g35770	9630.m03407	9630.t03293	Homeobox domain, putative	HB-18	AGACCGGCAGTGCGAATTC	GCTGGCCGAGTGTTCACATC	61	1	1.76545	J
Os02g38470	9630.m03695	9630.t03573	expressed protein	B3	TTGAGTTGCCCAAATCGCTTCCAA	ACGACGTTCCGGTCATACCTTCCT	64	1	1.72479	J
Os04g59130	9632.m05782	9632.t05600	Tub family, putative	TUB-5	ATTCCATCCCAGCATCAGCA	AGGAGCTCTTTAGGTTGGCCAG	64	1	1.91718	J
Os03g06850	9631.m00614	9631.t00579	hypothetical protein	B3	TGACCTTTGCAGTCCAGTTTAGCG	TGTGTTGTTCCAGCCATAGACACC	94	1	1.88493	J
Os06g45310	9634.m04396	9634.t04263	SBP domain, putative	SBP-11	TACCGCGATCACTGTTTGATGA	GGAGCGTTATTATCCCATGCG	61	1	1.92847	J
Os03g08620	9631.m00809	9631.t00755	B3 DNA binding domain, putative	B3	TGGCGCAGAGAGGATGAAAAGGTC	TCCACGGGTTGCCAGGTAGATACT	67	1	1.89254	J
Os01g18420	9629.m01789	9629.t01705	SRF-type transcription factor (DNA-binding and dimerisation domain), putative	MADS-54	ATGCTTTATGAGGCCGCCA	TCATTGATCACCAATCCGAGGT	86	1	1.48322	J
Os03g11370	9631.m01052	9631.t00983	auxin response factor 23, putative	B3	TCGTCGGAGACATCGAATCAAAGC	TTTGAAGGAGATCAGGGCAGCAAG	62	1	1.79653	J
Os08g38590	9636.m03889	9636.t03791	MADS-box protein, GSQUA1, putative	MADS-28	GGACGTGATTCTCCGGTACATG	TGAATCTCCTCCCGATTCTGG	75	1	1.70788	J
Os03g42240	9631.m04064	9631.t03852	B3 DNA binding domain, putative	B3	TCCATATTAAGGAGGCACCAGGGG	TTGAGATAACCGGCGTCTCATTGA	143	1	1.85517	J
Os06g03670	9634.m00273	9634.t00261	AP2 domain, putative	AP2	CGCCATGATGATGCAGTACCAGGA	TGGTCGAAGTCCATGTTGCCGTAG	87	1	1.58756	S
Os06g12210	9634.m01199	9634.t01145	Helix-loop-helix DNA-binding domain, putative	HLH	TCATCTCCAAGCTCCAGTCCCT	TCCTTCAGCAGCTTCGTCGT	82	1	1.83714	S
missing annotation:	9634.m00926	9634.t00881	AP2 domain transcription factor, putative	AP2	TTGGTCGCAACAACCACTCTACTC	GCCGTCATCCACCTCTGCAAAT	66	1	1.43077	S
Os06g16400	9634.m01649	9634.t01583	Helix-loop-helix DNA-binding domain, putative	HLH	TGTGATCGGAGGGAGTGAAAAGGA	AAACTCAGAGCTTGGCCGTGCT	96	1	1.84062	J
Os06g10780	9634.m01051	9634.t01000	AP2 domain, putative	AP2	TGGAAGCCACATCGAAGTGTCAAA	TCGTTGTGCCTCGCTGTCTGAT	88	1	1.62769	J
Os06g30090	9634.m02890	9634.t02805	hypothetical protein	HLH	GTCATCTGCGCTCACCTTCGAT	TGTCCATGTCCATCCACGACACTG	71	1	1.89506	S
Os06g23050	9634.m02267	9634.t02191	hypothetical protein	AP2	TGCTCGTCCCTGCAATACCCAA	ATCAGTCCAGCGGTGATGAGGA	86	1	1.42086	S
Os06g33450	9634.m03137	9634.t03048	Similar to BT005298 At3g61950	HLH	ATGCTTCTACGTCAAGCGGGGAGA	TTGGCCTCCAGCGAGTGCAATACT	99	2	1.45379	J
Os06g42990	9634.m04148	9634.t04029	Similar to Nicotiana EREBP-3 like	AP2	CACCGGCCAATCAAGCCATCTT	AGGAAGTCATCAGGAGCCACCA	76	1	1.39096	S
Os06g37410	9634.m03565	9634.t03466	hypothetical protein	HLH	TCCCTCTCCCTCCCGATTCAAAGA	TGTCCATGTACTCCGTCGTGCT	69	1	1.81154	J
Os06g44750	9634.m04335	9634.t04207	AP2 domain, putative	AP2	GACGAACTTCCCTGTTGCCAACTA	TGCCGCGTCATGGACTTCATCT	63	1	1.87934	J
Os06g41060	9634.m03948	9634.t03839	bHLH protein, putative	HLH	TGCACTGTTTCTGTTCGGTCCAAA	TGCACACCAACGCTTGGCATTA	71	1	1.7346	J
Os07g03250	9635.m00239	9635.t00233	hypothetical protein	AP2	TGGTTTGTTCTTCCCTTCGGTGAC	GAGCTGGGAGTAGTACCCATTGGT	100	1	1.35752	S
Os06g50900	9634.m04949	9634.t04780	Helix-loop-helix DNA-binding domain, putative	HLH	TGGTGCCCAAGATCAGCAAGATGG	TCCTCTCCAGCAACTCCTTCATGT	81	1	1.86274	J
Os07g12510	9635.m01230	9635.t01197	AP2 domain, putative	AP2	GCTTTGCTTCTCCTGCATTAGGAT	TGTCAACACCACAATGTCACAACT	108	1	1.85197	S
Os07g08440	9635.m00799	9635.t00777	Helix-loop-helix DNA-binding domain, putative	HLH	TCGGAGCAGCAATGCAATTCCT	TCGCCATCGCAAGAGAGATTGG	69	1	1.91938	S
Os07g22730	9635.m02152	9635.t02107	hypothetical protein	AP2	AACAAGACGACGACGACGAC	TTTGCTCGGACATCCAGAGGAG	118	1	1.71709	S
Os07g09590	9635.m00922	9635.t00895	Helix-loop-helix DNA-binding domain, putative	HLH	GACTCGGATGCTCCAGAAGCAA	TTTGGTGGCTCTGGTGGTGTAG	143	1	1.85393	J
Os07g22770	9635.m02157	9635.t02112	AP2 domain, putative	AP2	TGTACATCGGCTACACGGCAGA	AAGCATCTCCGAGGAGGAAGACGA	83	1	1.70431	S
Os07g35870	9635.m03545	9635.t03476	Helix-loop-helix DNA-binding domain, putative	HLH	TCCGAACGCCTGTGCTGAAATC	TGGTCGAGTGCCACTTTCTGATCT	100	1	1.90935	J
Os07g38750	9635.m03860	9635.t03779	Similar to AP2 domain containing protein RAP2.11	AP2	TCCAAGTGCAACCTCCAGTGTTCC	CGCCACCTCTTGGCTGTAGTAGTA	65	1	1.88825	S
Os07g36460	9635.m03605	9635.t03535	hypothetical protein	HLH	ATCGAGGTGAAGGGTGAGCAGGAT	TGGAACCTCCACAATGCTGGAGAG	75	1	1.85077	J
Os07g47330	9635.m04770	9635.t04656	hypothetical protein	AP2	AACGGCCACGACTTCCTCTTCT	TAGCGCCGCATGTCCTGATGAT	128	1	1.56175	S
Os07g39940	9635.m03987	9635.t03900	hypothetical protein	HLH	TGCTGCCATGACGGCATCAAAG	TCAATGTAGGTGTTGCCGCCTTC	87	1	1.8533	J
Os11g31330	9639.m02842	9639.t02786	No apical meristem (NAM) protein, putative	NAC-74	AAATACCTCTACCCCCGTGCTTT	CAACATCGGTGATGATCGCA	61	1	1.62901	J
Os03g42250	9631.m04066	9631.t03854	hypothetical protein	B3	ACTAGTTCCCCTTGCCAGCTAGAA	TCCTGTCTGGAAGATGCACAGCA	67	1	1.24376	J
Os06g01480	9634.m00044	9634.t00043	No apical meristem (NAM) protein, putative	NAC-38	TGGATTTCGTTTCCACCCG	TCTTGCGGCCACCTTCTTC	70	1	1.84164	J
Os03g42410	9631.m04082	9631.t03870	putative auxin response factor	B3	GGGGACAGTGAAGCCATCAGAAGA	GAGGATGCAACCCGGTACAAGTT	61	2	1.3934	J
Os12g06200	9640.m00540	9640.t00520	E2F homolog	E2F-DP-3	CAGTTCCAACACCGCTTTCAG	TGGAGAACTAGCGCACAAAGG	107	1	1.87903	J
Os03g42430	9631.m04083	9631.t03871	putative auxin response factor	B3	TTGGGGACTTCACCGAGAGCATGA	TGCCGCTAGGTGACTTCAGATTCA	99	1	1.67466	J
Os04g51130	9632.m04935	9632.t04799	Similar to AY143916 At3g12730/MBK21_9	G2-like-5	TAGCAGATAGTGGTGATGCGCT	GGCTTCTATTCGCATCTGCAG	101	1	1.84936	J
Os04g27990	9632.m02641	9632.t02621	hypothetical protein	B3	CTGGGCATGGGGTGGTTCGT	GCAGGTGGTGTCGAACAGCTT	78	1	1.88483	S
Os04g56990	9632.m05559	9632.t05387	myb-like DNA-binding domain, SHAQKYF class, putative	G2-like-16	GATGAATTCGGATGGCCTGAC	CCAGTTGCTTCCCTTCAGATGA	101	1	1.87691	J
Os04g28000	9632.m02642	9632.t02622	hypothetical protein	B3	TACGAGATCGGACCACCTTCTTGG	TGCAGAAGATCCCTGGCAAAGAAA	91	1	1.82536	J
Os02g07170	9630.m00658	9630.t00623	myb-like DNA-binding domain, SHAQKYF class, putative	G2-like-35	TCCTGTCACCCCACAAATCG	GCACCGTTCTTGTTGCAAGG	101	1	1.83351	J
Os04g58010	9632.m05666	9632.t05489	Similar to VP1-ABI3-like protein	B3	AGAAAAGTGGTGGCTGGGATGGAT	TCGCTCTCCATATCGCTCCTTCTG	62	1	1.6356	J
Os01g65900	9629.m06535	9629.t06227	GRAS family transcription factor, putative	GRAS-19	TTTCAGACAAGGTTCCGTGAGG	CGCGTCCAGTGAATCAAAAAGT	63	1	1.69273	J
Os04g59430	9632.m05811	9632.t05629	Similar to auxin response factor ARF17	B3	TCGAGGTTGAATGGGATGCC	TGGGAAGAGGAGGGAAATCAACA	99	1	1.64362	J
Os04g46350	9632.m04465	9632.t04359	HAT4	HB-19	CAGCTCGCCGCTTATTGCT	TTCTCTGGAGGAGCGTGGAAC	66	1	1.9248	J
Os05g40280	9633.m03759	9633.t03635	B3 DNA binding domain, putative	B3	GGCGAGATTGCAGAAGAGCACT	TGGCCCCAACCTCAAACTTCTTCC	65	1	1.70352	J
Os11g07460	9639.m00684	9639.t00658	expressed protein	TCP-4	CGAGTTCATGCGTAAGCGCT	GTCTTGGCGTGAGGTGTCCTT	64	1	1.70604	J
Os06g02230	9634.m00123	9634.t00118	B3 DNA binding domain, putative	B3	TGCTGCCTCTTCAGTTCAGATGGA	TTGATGATGGGCTTGGCCTTCAG	69	1	1.69811	J
Os05g33810	9633.m03123	9633.t03031	Similar to AT5g18830/F17K4_80	SBP-12	GTGCTAGATGGCTTAACGCTGC	GGCAAGCACCCCTACTCACA	108	1	1.38147	J
Os06g09420	9634.m00895	9634.t00853	B3 DNA binding domain, putative	B3	GCGCACGAAGTTCAAGGTCTACAT	TTGGAGCCTCTACATCAGTCGTCA	75	1	1.83486	J
Os06g22760	9634.m02237	9634.t02161	AC004481 MADS-box protein	MADS-52	ACCGTCTGTGGTGCAGAGGT	TGGAAGCGGCTAAGAACAAATC	101	1	1.49213	J
Os06g42630	9634.m04113	9634.t03995	hypothetical protein	B3	TGCGCCTCAACAAAGTGCAGCA	TTCTTCGCGTCCTTTTCCGCTTG	65	1	1.83554	J
missing annotation:	9640.m00989	9640.t00955	SRF-type transcription factor (DNA-binding and dimerisation domain), putative	MADS-25	GGTCAAATGGAACCAGGAGCT	CCCTCCATATGTAGACCTAAGACCC	114	1	1.85926	J
Os07g08530	9635.m00808	9635.t00786	expressed protein	B3	TCGAGATTGTATGGGATGGAAACT	TCAACTTCCTCAACAGGTCGAA	79	1	1.38982	J
Os07g47790	9635.m04819	9635.t04703	AP2 domain, putative	AP2	TTCCACCGACTCGTCAGCTTAGA	GCCACACATCTTTGCTGCTGCT	60	1	1.82355	S
Os07g43530	9635.m04364	9635.t04265	Helix-loop-helix DNA-binding domain, putative	HLH	GCGGGACAAGCAGAATGACCTCTT	TCTGCCTGTCAGGTTCTAGCAAGT	62	1	1.85282	J
Os08g07440	9636.m00682	9636.t00659	hypothetical protein	AP2	GCAAGGGGAAGCATGGAAGCTAT	TTTGGCCCTGCACCCCAATATTT	91	1	1.61049	J
Os08g01700	9636.m00069	9636.t00069	Helix-loop-helix DNA-binding domain, putative	HLH	CAACATGACCCACAACTCCAGCA	CTGCCGAGGCTCATGTCCAAAT	60	1	1.7801	J
Os08g27220	9636.m02690	9636.t02627	hypothetical protein	AP2	TCTCGCTGTCCAGGAAGAAGGGAA	GACGACGATAATGACGACCGGACT	60	1	1.46963	S
Os08g04390	9636.m00362	9636.t00348	Helix-loop-helix DNA-binding domain, putative	HLH	TCGTGCTGAAGCGAAGCAGCTA	ACGAAGCTCGTCCTTCTCTGCCTT	88	1	1.87016	J
Os08g34360	9636.m03447	9636.t03361	AP2 domain, putative	AP2	GCAAGGCATCATCACAACGGCAAA	CGCCTCCTCTTGTGTTGCATAAGT	99	1	1.78643	J
Os08g33590	9636.m03367	9636.t03283	Similar to AY079033 AT3g25710/K13N2_1	HLH	TCCTCCCCAACACCACCAAGTT	GCGACGCCTTGTCCGTCATTAT	87	2	1.43899	J
Os08g35240	9636.m03540	9636.t03451	AP2 domain transcription factor, putative	AP2	TTCATGTACGGGTTCTTGCACACA	ATCATCACATCCTCCCCACCGTCT	68	1	1.54408	S
Os08g36740	9636.m03691	9636.t03600	hypothetical protein	HLH	TCGAGCTGATGAACACAATGCTAC	TTCACCGAGGAGAAGTGATGATGA	136	1	1.68399	S
Os08g41030	9636.m04162	9636.t04040	AP2 domain, putative	AP2	TCCTTACTACTGCAACGAGCCTGA	AAAGCGGCGACCTCTTCGATGT	99	1	1.67591	S
Os08g37290	9636.m03744	9636.t03653	Helix-loop-helix DNA-binding domain, putative	HLH	TCCGCCTCCCGGATGGACAA	GACGCCGACCTCGTCGCCTT	135	1	1.5048	S
Os08g43200	9636.m04398	9636.t04266	DRE-binding protein 1A	AP2	GAGAAGAACACCACCGCCAT	TGCCTCGTCTCCTGGAACTT	122	1	1.60323	S
Os08g37730	9636.m03791	9636.t03699	Helix-loop-helix DNA-binding domain, putative	HLH	AAGGTGGAAGAAGACTGCCAGCTC	TGCTGCTGCTCTTGCTCGAT	92	1	1.67994	J
Os08g43210	9636.m04399	9636.t04267	DRE-binding protein 1A	AP2	GAGCCTGTACTACGCGAGCTTA	TCCACAGAGACACGTCAGCGAT	125	1	1.55545	S
Os08g38080	9636.m03830	9636.t03736	hypothetical protein	HLH	TCAGACGAGATTGCTGGAACGGAT	TCGCCGTTGACATCTTTGCTACA	95	1	1.61692	J
Os08g44960	9636.m04586	9636.t04445	AP2 domain, putative	AP2	TGGAGTGCCTAGACGACCAAGT	TGTACTGATCGTCGCCACCCTT	60	1	1.91482	S
Os08g38210	9636.m03846	9636.t03750	Similar to probable DNA-binding protein T6L1.19 [imported] - Arabidopsis thalia	HLH	TGCTGCAACCTCCACTTCTAAGGA	TTCAGCGCCATCACCCAACCTAAG	91	1	1.77711	S
missing annotation:	9637.m00870	9637.t00860	Similar to ethylene response element binding protein	AP2	TGCGCTTCTGGAGCTAACGAAC	ACTTTTAGACCTGCTTGGGTGTGG	72	1	1.83041	s
Os08g38210	9636.m03847	9636.t03750	Similar to probable DNA-binding protein T6L1.19 [imported] - Arabidopsis thalia	HLH	TGCTGCAACCTCCACTTCTAAGGA	TTCAGCGCCATCACCCAACCTAAG	91	1	1.80261	S
Os09g26420	9637.m02303	9637.t02275	EREBP-type transcription factor, putative	AP2	TTGCTCAGAAGCTCTCCCTGAAGC	AAGAAAGCATCATCGCCACAGGT	88	1	1.91522	S
Os08g39630	9636.m04004	9636.t03896	transcription factor RAU1	HLH	TTTGGTGGGTTGAGGTGGGAGA	CGGGAGGTTCAGATCCTTGGAAAC	97	1	1.84106	S
Os09g39850	9637.m03420	9637.t03340	AP2 domain, putative	AP2	AACAACAAGAGCCGACGGTGGT	AAGAAGAGGAGGAGGAGGAGGACT	99	3	1.72581	S
Os08g39630	9636.m04005	9636.t03896	transcription factor RAU1	HLH	TTTGGTGGGTTGAGGTGGGAGA	CGGGAGGTTCAGATCCTTGGAAAC	97	1	1.89543	S
Os03g03540	9631.m00265	9631.t00250	No apical meristem (NAM) protein, putative	NAC-27	GCGACATCGATCTCTACCGC	TACCCGATCCCACAATGTTCTT	61	1	1.91962	J
Os07g08540	9635.m00809	9635.t00787	B3 DNA binding domain, putative	B3	TGTGGCGATCAGTCGAGATTGGAT	TTGCCAGAAGTTGGCGTACTTGT	68	1	1.31311	J
Os03g43730	9631.m04218	9631.t04001	hypothetical protein	CPP-2	GCGCTGTATCACAGCATCTACG	GCACAGGTTGAAGCACCAAGA	115	1	1.63105	J
Os07g08600	9635.m00815	9635.t00793	B3 DNA binding domain, putative	B3	TTGAGGATGGCAAGCTGCCAAC	TGCGCCAATGGACGTAGCATAG	80	1	1.66835	J
Os04g33950	9632.m03258	9632.t03219	E2F homolog	E2F-DP-5	CGCAATAAAAGGACCTCGTGGT	TTGAGGCAAAAGCTCGTCAGG	64	1	1.60774	J
Os07g12820	9635.m01262	9635.t01229	hypothetical protein	B3	TGCGCCTCGTCATCCATCTTT	TGCGTTTTGTGTTGGCTGTAGAAG	131	1	1.27961	J
Os02g04640	9630.m00378	9630.t00356	transfactor-like protein	G2-like-6	TTTGCCTTTCCTGCCACAAC	TGATTGCCCAGCTGAATTCTG	61	1	1.94917	J
Os07g17230	9635.m01732	9635.t01693	hypothetical protein	B3 LRR NB-ARC	ACCCAATGCAACCTAAAGTCCTAT	TCCCTGTGCCTCTTTCACCA	142	1	1.89466	J
Os02g46940	9630.m04565	9630.t04403	transcription factor KANADI3, putative	G2-like-17	CGAGAGAGCTACACCCAAGTCAGT	CAGTGGTCTTGATGGTCCGG	107	1	1.84697	J
Os07g48200	9635.m04862	9635.t04745	B3 DNA binding domain, putative	B3 zf-CW	AAGCTGTTCCTGCTCTGCACCT	AGGCGTGCATATGAAAAGCATGGA	98	1	1.85782	J
Os03g55590	9631.m05422	9631.t05146	putative Myb-like DNA-binding protein	G2-like-37	CCCCCAAGTTGCTACTCCAAA	TCGTTGGTGAGCCCATCAA	63	1	1.9277	J
Os08g01090	9636.m00009	9636.t00009	B3 DNA binding domain, putative	B3	TGTGCTACCCAAGAAGGATGCAGA	CACCATGTCGTCCATGTGCAGTA	85	1	1.79486	J
Os03g40080	9631.m03856	9631.t03645	hypothetical protein	GRAS-41	GCCTAGCGTATTGCCTTGATGT	TGGACCTGTGGTTTTCCCTTT	115	1	1.83075	J
Os08g23470	9636.m02290	9636.t02233	B3 DNA binding domain, putative	B3	TCCTCTCTAAGTATCGCCAACCGA	TGATGTTCCACTTGTCCCCAAGAC	94	1	1.75802	J
Os07g24350	9635.m02327	9635.t02282	Similar to F12K21.1	HB-30	GGAAAGTGTGTTTGAGAGGTGCA	GCCTTTCCTCCATGCCAAGT	83	1	1.37228	J
Os08g23570	9636.m02300	9636.t02243	B3 DNA binding domain, putative	B3	TCTAAGTGTCGCCAAACGGTACG	AAAAGCCTGATGCCCCACTTGC	96	1	1.61901	J
Os01g55100	9629.m05377	9629.t05155	TCP family transcription factor, putative	TCP-14	TGTGCCTCACCCTACAGTCGA	CGAGATCATACCGTGGTGGTTC	74	1	1.57203	J
Os10g07060	9638.m00622	9638.t00612	Hypothetical protein	B3	TGCCTGTGCCAATCACACTTGC	AACCTCAGGCTATCTCCATGCTGC	61	1	1.8651	J
Os01g18850	9629.m01836	9629.t01749	SBP domain, putative	SBP-14	CTGGTTGTCGAATTGCCCA	GCAAGCTTATCCCACATCCAA	105	1	1.88236	J
Os10g17630	9638.m01456	9638.t01434	hypothetical protein	B3	GACGGTGAACTCCGGCATGATGTA	ATGGGCTGTTAGCCGAAGTGAAGT	60	1	1.69406	J
Os06g30830	9634.m02972	9634.t02883	SRF-type transcription factor (DNA-binding and dimerisation domain), putative	MADS-50	TTTGCTTACCGGCTTCCAGT	CACAGACCACTCCAAGCTGATC	61	1	1.77667	J
Os11g05740	9639.m00492	9639.t00477	DNA-binding protein RAV2, putative	B3	TTCACTCCTGCCTCCTCAGGAAAC	TGATTGCATCAGGTCAAGCACAGT	76	1	1.86092	S
Os04g23910	9632.m02224	9632.t02208	SRF-type transcription factor (DNA-binding and dimerisation domain), putative	MADS-20	GGAGAGGAGCATTGTCGGTTG	ACCTCCCGCTGCCAAAACT	62	1	1.89493	J
Os12g40070	9640.m03915	9640.t03825	B3 DNA binding domain, putative	B3	TGGTGATTTTGTGGCAGTACCAAC	TCGAAGGACCAGCTCGTTATGTT	139	1	1.70846	J
Os10g26590	9638.m02270	9638.t02233	AP2 domain, putative	AP2	CATGCACGGGTGAAGTACAAGG	TACCGCCTCCCGAACTTGTT	86	1	1.38176	S
Os08g41320	9636.m04194	9636.t04071	Helix-loop-helix DNA-binding domain, putative	HLH	GCGCAAACTTGCAGCAAAGGAAC	TTCTCCTGGCTCTGTCCATTCTCA	82	1	1.86842	J
Os10g30840	9638.m02655	9638.t02608	AP2 domain, putative	AP2	GCAGGGGCGACAAGATCGAGTT	TCGTCGAGGAGATCGTCGAGCA	64	1	1.55532	S
Os08g42470	9636.m04321	9636.t04192	hypothetical protein	HLH	GCACACTCCAAGGATAGCTGCAAG	TTCAGTGGTGCTCTTCTCCTCCA	87	1	1.65343	J
Os10g38000	9638.m03411	9638.t03326	putative transcription factor	AP2	TGCTGGAGATGCCGAGGCTGAT	GCTGTGATCCCACAACCTCACCA	140	1	1.69656	S
Os08g43070	9636.m04383	9636.t04252	similar to the myc family of helix-loop-helix transcription factors	HLH	GCTTGTACTCTCCCCTTCCTCCTT	GGACCTCGCAGAACTCGAAGTCAA	74	1	1.76507	S
Os10g41330	9638.m03766	9638.t03662	putative ethylene-responsive element binding protein	AP2	CGTTCTATTGCTGCTCAGAACACG	TTCCAGTACTACTCCATGCGCC	133	1	1.37418	J
Os09g24490	9637.m02098	9637.t02074	Similar to 36199-34606	HLH	AGTGCATAGCCACGGTCCAGGA	TCCGTAGTTCATTCGCTGCCTCTT	146	1	1.85979	S
Os11g03540	9639.m00262	9639.t00255	transposon protein, putative, unclassified	AP2	TTTGAGGCCCATCTGTGGGACAA	AGCCCCTTGCCTCCCTTTCTTCTT	72	1	1.88393	S
Os09g25040	9637.m02155	9637.t02129	Helix-loop-helix DNA-binding domain, putative	HLH	TGGTTCCCAACGCCAACAAGTT	TGACGTAGTCGATGATCTCGTCCA	72	1	1.61167	J
Os12g03290	9640.m00241	9640.t00231	Similar to aintegumaenta-like protein - Arabidopsis thaliana	AP2	TTTGAGGCCCATCTGTGGGACAA	AGCCCCTTGCCTCCCTTTCTTCTT	72	1	1.85348	S
Os09g28210	9637.m02491	9637.t02452	Helix-loop-helix DNA-binding domain, putative	HLH	TGGCTGCTCCGAGCTTTTGTTG	ACGGTCGAATGAAACGCGCAT	63	1	1.85225	S
Os12g39330	9640.m03834	9640.t03749	Similar to AP2 domain containing protein RAP2.11	AP2	TGAGAGAGGCTTGCCGGAAGAA	TGCTGTGGAGGAGGAGATGGTT	88	1	1.74718	S
Os09g28900	9637.m02547	9637.t02506	HLH DNA binding protein, putative	HLH	AGGGCGAGAAGGAGCCACAG	GCGCAGTGTGTCGAGGTGAG	75	1	1.45498	D
Os12g40960	9640.m04007	9640.t03915	hypothetical protein	AP2	GTAAGAGGAAGAAGCCGGTGGT	GCTCGAACTCCCACCCATTTGTT	129	1	1.82108	S
Os09g29360	9637.m02601	9637.t02553	Helix-loop-helix DNA-binding domain, putative	HLH	TTCAGCCTCAAGGTGGAGGATGAT	TCTCAATGATCTGATGAGCGGCG	79	1	1.75047	J
Os12g41030	9640.m04014	9640.t03922	hypothetical protein	AP2	TCAAGTTCCTCAGCGAGGTGGA	GAGGAGATGGTCAAGGCGACAT	125	1	1.54343	S
Os09g29830	9637.m02654	9637.t02605	bHLH transcription factor, putative	HLH	GAGGTGATGGGAACCGATCAAGTC	CTCGTTCGCAGAATCAGATGGCAA	60	1	1.77419	J
missing annotation:	9640.m04015	9640.t03923	hypothetical protein	AP2	GGTGACGAAGAAGGGCAATAAAGC	ATCGTGTCTCTTATCTCCGCCG	114	2	1.46342	J
Os09g31300	9637.m02773	9637.t02716	transcription factor RAU1	HLH	TCGTCCCCAACATGGAAAAGCAAA	TGTAGTCCACGGCAAGATCCAACA	63	1	1.80038	J
Os01g48060	9629.m04619	9629.t04439	Arabidopsis ETTIN-like protein 2	Auxin_resp B3	TTTCGTCCTTACCGAGGAGGGACT	TGCATGGTTGCCATCAGGTTGA	81	1	1.80495	S
Os09g32510	9637.m02850	9637.t02790	Helix-loop-helix DNA-binding domain, putative	HLH	TGCAACAAGGTGGTTGGCAAGG	TCGACCTGCTGCTGCAACGATT	77	1	1.92023	J
Os01g48060	9629.m04620	9629.t04439	Arabidopsis ETTIN-like protein 2	Auxin_resp B3	CCATTAAACCCAAGCGAGGGACCT	AACGCGGTCGAAAGAGGAGAGA	77	1	1.65966	S
missing annotation:	9637.m02877	9637.t02817	Similar to bHLH transcription factor GBOF-1	HLH	TCGATGGTTTGTGGAAGCACCAGA	ACAAGGGGATGGACTCGATCCAAC	60	1	1.78691	S
Os03g02800	9631.m00189	9631.t00178	No apical meristem (NAM) protein, putative	NAC-28	CTTCCATCCAAGGTGGATGTTG	GCCAATCTTCGTGTCAAGGCT	117	1	1.85091	J
Os12g40090	9640.m03917	9640.t03827	B3 DNA binding domain, putative	B3	TGGTATCCCTGCAACCAGGCAATC	CGATCAGGATGTTCCTGCGACGAA	81	1	1.65762	J
Os04g09560	9632.m00825	9632.t00818	hypothetical protein	CPP-4	TGTGTCAAGCTCTATTGCCCG	TCCACACGCTCCTCCACAA	116	1	1.87197	J
Os12g40120	9640.m03920	9640.t03830	B3 DNA binding domain, putative	B3	TGCGGACAGATTCAGTGGTCAGAT	GCAACCTTTTCGACGCTGACAC	90	1	1.83669	S
Os10g30420	9638.m02612	9638.t02566	Transcription factor E2F/dimerisation partner (TDP), putative	E2F-DP-6	TGCCATTTATATTGGTGCAGCA	CCAACCCAGGCTTGCGTAT	69	1	1.75922	J
Os01g08820	9629.m00825	9629.t00787	PHD-finger, putative	PHD	CACCAAGCTCTGGGAAAAGCA	CTGCCCTCTTGACACAATCTTGTA	61	1	1.83624	J
Os09g12770	9637.m01003	9637.t00991	myb-like DNA-binding domain, SHAQKYF class, putative	G2-like-7	GGCGAAGTCAGTTTCCGAGAA	GGCGAAGTCAGTTTCCGAGAA	76	2	1.58725	J
Os01g11960	9629.m01155	9629.t01104	PHD-finger, putative	PHD PWWP	TGTACTGGGCGTGCAGGAACATCA	TACCGCTGAAGATGCTGCTGCTGA	78	1	1.85169	S
Os11g01480	9639.m00047	9639.t00047	myb-like DNA-binding domain, SHAQKYF class, putative	G2-like-18	TCCATCATCGCTCTATCACTGC	CATGAATTGCCAAACCTGGAC	64	1	1.95709	J
Os01g11960	9629.m01156	9629.t01104	PHD-finger, putative	PHD PWWP	TGTACTGGGCGTGCAGGAACATCA	TACCGCTGAAGATGCTGCTGCTGA	78	3	1.72075	S
Os06g24070	9634.m02377	9634.t02299	myb-like DNA-binding domain, SHAQKYF class, putative	G2-like-41	CAGCTGCGAGATTTCCTGCT	TGGCCTATACATTGGACACGG	62	1	1.83789	J
Os01g65600	9629.m06505	9629.t06197	PHD-finger, putative	PHD	CGCTGGAGAATCAAGATGCCTCCT	AGGTGGGTGTTGTCGTCCAGAT	96	1	1.89251	J
missing annotation:	9633.m00111	9633.t00101	SCARECROW gene regulator, putative	GRAS-46	CCTTTTGAGATGCGACTTGCA	TGCATAATCAGCCAACCGCT	135	1	1.43514	J
Os01g66070	9629.m06552	9629.t06244	PHD-finger, putative	PHD	TTGATATGTGCCCACTCCCTCTGT	CGTTGCCCTGTTGTTCACTGCT	94	1	1.77178	S
Os02g45250	9630.m04389	9630.t04229	START domain, putative	HB-31	CGCCAATGCGAATGCCT	GCAGTCGAGTCATTTGCTGTCA	65	1	1.73831	J
Os01g73460	9629.m07275	9629.t06930	SET domain, putative	PHD SET	TCCAAGCCCGTCAAAAGGTTCC	TATTTCTCCGCCTCGGCATCCTCT	95	1	1.87157	J
missing annotation:	9633.m04074	9633.t03941	Similar to probable helix-loop-helix DNA binding protein - Arabidopsis thaliana	TCP-15	GATTCGCCGTGAAAGAGGCT	TGCGAGTGGTCGAGGCTATC	61	1	1.9169	J
Os02g03030	9630.m00219	9630.t00205	SET domain, putative	PHD SET	TGGCATCAACAACCACACTCCAGA	TCGAAGCGGACGCACTTGAGATTC	63	1	1.78707	J
Os08g39890	9636.m04035	9636.t03923	SBP domain, putative	SBP-15	TTGACCAAGGAAAACGCAGC	CACCAACAGATGCAGCTAGTCG	114	1	1.88178	J
Os02g52960	9630.m05229	9630.t05036	Similar to F28K19.1	PHD	TGGCACCATGTCACCCTGAAGAT	TATCGAGGAACCCACACGCCTTCT	68	1	1.91841	J
Os02g06860	9630.m00622	9630.t00589	Similar to MADS box protein (AGL29) [imported] - Arabidopsis thaliana	MADS-40	GCTACGGCTACAACCTTGACCA	CGCGTTGTGAAATTCTTCCG	65	1	1.85969	J
Os03g04980	9631.m00417	9631.t00393	PHD-finger, putative	PHD	TTCAAGCCAGTGTTGAAGCATTGC	CATTTCCCGTTTGCACACCTTGC	99	1	1.89776	J
Os01g18440	9629.m01791	9629.t01707	SRF-type transcription factor (DNA-binding and dimerisation domain), putative	MADS-48	CGCCGACTCATGTTACTCCG	TGCCGCCATGGTTGATG	108	1	1.6157	J
Os03g15990	9631.m01553	9631.t01448	hypothetical protein	PHD	ATTGAGGATGGGCTTTGTGGATGG	GGCACCCTCACAGCGTATCAAATT	79	1	1.47184	J
Os01g70270	9629.m06941	9629.t06611	auxin response factor 2	AUX_IAA Auxin_resp B3	TGCAGTTGGGAAGGCGTGAAAC	GAAGCCTGGGGAATCACCAAAAGA	77	1	1.82779	S
missing annotation:	9637.m02891	9637.t02831	Similar to bHLH transcription factor GBOF-1	HLH	TTGCATCTCTGAGCCCTGTGCT	GCAACTGCCTCATGGAACATTCCT	100	1	1.77504	S
Os01g70270	9629.m06942	9629.t06611	auxin response factor 2	AUX_IAA Auxin_resp B3	TGCCGATGCCCAACAAATCAGAT	TCGCTTCACTGAACCTGCACAAA	67	1	1.73578	S
Os10g01530	9638.m00056	9638.t00055	Putative bHLH transcription factor	HLH	TGGCTTGCAGAACTGACGAGGAGA	TGCTGAGAGGGTCCAGATGCTCAA	69	2	1.31947	J
Os01g70270	9629.m06943	9629.t06611	auxin response factor 2	AUX_IAA Auxin_resp B3	TTGGGATGAGGTTCAGGATGAGGT	TGGGTCGAGATTCTCACTGCCAAT	92	1	1.88045	S
Os10g39750	9638.m03598	9638.t03503	expressed protein	HLH	CCTCCTGCCTACAGGATGACAAGA	ATCTCCGTAGCCTGCACTCCTGAA	92	1	1.81067	J
Os04g56850	9632.m05543	9632.t05373	Arabidopsis Monopteros-like protein	AUX_IAA Auxin_resp B3	TTTGCCACACTCGCTGCTTCT	CAATGGCACCCCACGAATGTCT	77	1	1.78926	S
Os10g40740	9638.m03699	9638.t03602	putative DNA-binding protein	HLH	TCACAAACGACGGGACAGGATCA	TGCTTGAATTGGGAACGAGCTTCT	68	1	1.75201	J
Os04g56850	9632.m05544	9632.t05373	Arabidopsis Monopteros-like protein	Auxin_resp B3	TGGGAAGCCAAGACCAAGAGAGAG	TGGGGCCAGTAGATGGCAATGATA	97	1	1.59855	S
Os10g42430	9638.m03882	9638.t03772	putative MYC transcription factor	HLH	TGCTGCTGATCGTCGTCTTGTTTT	CCTCCCTTCCTTCCTTCCTGCTAA	93	1	1.84239	S
Os04g57610	9632.m05625	9632.t05450	auxin response factor 8	Auxin_resp B3	TGAACCCACAGGAGCAGAACGATG	GGCTGCTTGCTCATTATCCCCAT	64	1	1.85418	J
missing annotation:	9639.m01409	9639.t01366	Similar to R-type basic helix-loop-helix protein	HLH	TGCAGGCATCAACATCGGATGG	TTAGCCGCTGAGACGACGACCTTA	70	1	1.51926	S
missing annotation:	9634.m00923	9634.t00878	Similar to auxin response factor 7	Auxin_resp B3	TGAGCTTGGATGGTGACCTTGGT	TCAGGAACCTCAACCTCTCCATGC	95	1	1.90801	S
missing annotation:	9639.m03534	9639.t03471	Helix-loop-helix DNA-binding domain, putative	HLH	TGCCCCAAGTGAGGAACCAGAATC	GCCTTGTCAGAAGCAGCATTTGAG	94	2	1.83012	J
Os06g47150	9634.m04593	9634.t04452	auxin response factor 10	Auxin_resp B3	TCTCTTTTGCTCGCTTTGTTCCCT	AGGAGAAAGAACCAACCAACCAGC	91	1	1.83378	S
Os11g39000	9639.m03549	9639.t03484	expressed protein	HLH	GGAGCCGTACATCGTCGAGATT	TTGACGCCTGCTTGGCATTG	129	1	1.43713	J
Os06g47150	9634.m04594	9634.t04452	auxin response factor 10	Auxin_resp B3	TTCGAGACGGAGGACTCATCAAGG	AGGCCATCTAATGGGGTCAGCAAC	84	1	1.86164	S
missing annotation:	9639.m03830	9639.t03761	hypothetical protein	HLH	TGCATCAGGTCATCACTGGGAACA	TGCTGCTGCTCAAAGTGCTCATCC	64	1	1.70918	J
Os07g08520	9635.m00807	9635.t00785	B3 DNA binding domain, putative	Auxin_resp B3	TCGAGGTTGACTGGGATCGTGACT	TGTGGTGGAAGAGCGAGCTGAA	100	1	1.40421	J
Os12g31430	9640.m03042	9640.t02977	Similar to T5i8.12	HLH	TGAACAGCACCGCCGAGATG	TCGCCGGAGGAGTGGATGAG	97	1	1.52526	D
Os02g48370	9630.m04715	9630.t04551	ARID/BRIGHT DNA binding domain, putative	ARID	TGGGAGGCCATGAGCAGGTAACAA	ACGTCTTTGGCGGCCTGAAAGT	75	1	1.73589	J
Os12g32400	9640.m03147	9640.t03082	hypothetical protein	HLH	AGAATGAGCTGATGACGAACCGCA	CTTTTGACACCGACATCTTGGTGC	60	1	1.84325	J
Os06g41730	9634.m04023	9634.t03908	ARID/BRIGHT DNA binding domain, putative	ARID	TGTGGATGAAGCCAATGCTGTGGA	TCAATGCCATCCTCACCCTTACCA	60	1	1.80874	S
Os12g39850	9640.m03892	9640.t03802	hypothetical protein	HLH	GAGGTTCAAAATGCGCGAGAAAGG	GCTCCCATTTGGGATGGCAACA	98	1	1.72744	J
Os07g37920	9635.m03770	9635.t03693	No apical meristem (NAM) protein, putative	NAC-30	TTGCCATCGGAGTCAGCAG	TGGAGAGTTGGAACGGATGC	64	1	1.71932	J
Os03g19020	9631.m01878	9631.t01752	PHD-finger, putative	PHD	TGTGTAAACGGCGGTTCACAAC	AACCTGATCACGTTCTTCAACCCT	101	1	1.91246	J
missing annotation:	9633.m04812	9633.t04636	CXC domain containing TSO1-like protein 1	CPP-5	AAAACACCTCCGATGCAATGC	GCACCCCACACTGTTCTTGAAG	119	1	1.47906	J
Os03g19190	9631.m01895	9631.t01769	BRCA1 C Terminus (BRCT) domain, putative	BRCT PHD	TTTGCGGCCTCGTCTATGATGAC	TCGGTGACGACCTTTTTCCCTTCC	70	1	1.71391	J
Os01g48700	9629.m04691	9629.t04503	transposon protein, putative, unclassified	E2F-DP-7	ACGGTTCGACTTCAACGGTG	ACGCCTGATGGCTTCAAGG	70	1	1.89305	J
Os03g53700	9631.m05270	9631.t05003	putative growth inhibitory protein	PHD	TCTCCAAAGTTGTGCGAAGCAGGA	GAGCGCCGAACTAACACATGAGCA	60	1	1.73934	J
Os08g25820	9636.m02536	9636.t02475	myb-like DNA-binding domain, SHAQKYF class, putative	G2-like-8	AACCCTAATATGGCGGCAAGAC	CCACGAAACGGTCATGCAA	64	1	1.90676	J
Os04g52020	9632.m05032	9632.t04888	PHD-finger, putative	PHD	GCCATCAGCGTTTCTTCAGGCATA	TATTCTCTGCCAGGGCCTCCTTAG	87	1	1.82004	J
Os09g23200	9637.m01977	9637.t01955	hypothetical protein	G2-like-19	TGAGACTACGCTCCATGGTGGA	GCTTGGTTGCTTGATATGCGC	65	1	1.37725	J
Os05g03430	9633.m00267	9633.t00250	AT5g60420/muf9_70	PHD SAP zf-MIZ	TTTCCAGCCAGAGGCCAAAGTTCG	TTGGCATCGCTGATCTTCACACTG	88	1	1.8638	S
missing annotation:	9631.m04373	9631.t04150	putative DNA binding protein	G2-like-44	CCCTATGAAGCTAAACCAACTGCA	GGCTTGTGACACCCATAGCTTG	61	1	1.71601	J
Os05g03430	9633.m00268	9633.t00250	AT5g60420/muf9_70	PHD SAP zf-MIZ	TTTCCAGCCAGAGGCCAAAGTTCG	TTGGCATCGCTGATCTTCACACTG	88	1	1.8699	S
Os07g39320	9635.m03920	9635.t03837	Homeobox domain, putative	HB-1	ACCTGGTGTATGTCCCGGAGTA	GCTGAACCACTCAACCACACTG	62	1	1.91338	J
Os06g01170	9634.m00012	9634.t00012	PHD-type zinc finger protein, putative	PHD	TTGCGAGTCATGGGAGGTGAAGTG	GGAAGTAGCCCAGTCCTTGAAGGT	79	1	1.81385	J
Os09g35910	9637.m03017	9637.t02950	Homeobox domain, putative	HB-33	TTCAACTTCCACTCGAGCTGG	GCTCTCGAATTCCCACCATG	75	1	1.87518	J
Os06g08790	9634.m00825	9634.t00787	BAH domain, putative	AAA BAH PHD	TGTACCAGGCACTGGCAAGACTAT	GGCCTCAGATTCCCAGAATCAAGC	84	1	1.71623	J
Os06g44860	9634.m04348	9634.t04219	Similar to SBP-domain protein 3	SBP-1	GGCGAGGTATCAGACCAGAACA	CGACCTCGAACAGATGCATGT	79	1	1.58241	J
Os06g10690	9634.m01043	9634.t00992	PHD-finger, putative	PHD	TTGTGCTGAGGAGAGCCTTCCCAA	TGCACTTCAAGCATGAGCCAACAT	80	1	1.60561	J
Os08g41940	9636.m04261	9636.t04135	Similar to F17L21.15	SBP-16	GCGCAGCTGTAGAAAGCGA	CCCCTTGTTGGCTTGCAA	101	1	1.82495	J
Os06g17280	9634.m01742	9634.t01674	Similar to serine/threonine-specific protein kinase NPK15 (EC 2.7.1.-) - common	PHD Pkinase	GGGCTGTTCCACCTGTTATTCACA	TCAGCAACCTTGGCCCTCATTG	82	1	1.86516	J
Os06g23950	9634.m02365	9634.t02287	SRF-type transcription factor (DNA-binding and dimerisation domain), putative	MADS-38	GGCGTCCTGGTCTTCTCAAG	TGCGAGAATTACTGGAGTTGGA	64	1	1.39897	J
Os06g33810	9634.m03175	9634.t03085	zinc finger in N-recognin, putative	PHD zf-UBR1	GGCCATGAGGTCGTTGAACTATG	TCTGGATCTTTCTCAGGGCAAAGT	107	1	1.83757	J
Os06g41730	9634.m04024	9634.t03908	ARID/BRIGHT DNA binding domain, putative	ARID	GCGCAACATGCAAGGTTGCTTTT	TCAGGATGAACAGGCCCAAGTCAA	67	1	1.77238	J
Os12g40590	9640.m03970	9640.t03879	Helix-loop-helix DNA-binding domain, putative	HLH	CCAGGGTGCGATAAGTGTAGCCAA	CCATCGTCGGATACATTGCCTGAA	100	1	1.34464	J
Os09g26390	9637.m02300	9637.t02272	ARID/BRIGHT DNA binding domain, putative	ARID	CGAATCAGTGCTTCTCCACCACCA	GTCGCAACGCATTGTAACCATTCC	72	1	1.84146	J
Os12g40710	9640.m03982	9640.t03891	hypothetical protein	HLH	TCGCCGACGATGAACAAGGACGAA	TGCTTGCTTTTCCTGCCGCTGA	94	1	1.2825	J
Os09g37250	9637.m03155	9637.t03085	hypothetical protein	ARID HMG_box	CCGCCGACGACAAGATGGTTTA	CGTTGTACTCCTGCATCTCCCTCT	81	1	1.67296	J
Os12g40730	9640.m03984	9640.t03893	hypothetical protein	HLH	GCCAACGACGACGATGAATAAGGA	TGGTGATGCTTGCTTGCTTTTTCC	103	1	1.38098	J
Os01g69920	9629.m06900	9629.t06573	CHASE domain, putative	CHASE HATPase_c HisKA Response_reg	TCCGCCATCGACCAGGTATAGTCA	GCGAACGTCATCTGAATTCCCCAT	97	1	1.85054	S
Os12g41650	9640.m04081	9640.t03984	Similar to BP-5 protein	HLH	TTTCTCCACCAGGGGAATCCAGT	GGCAAGATGATGCAGAAGCAGCA	68	1	1.91148	S
Os01g69920	9629.m06901	9629.t06573	CHASE domain, putative	CHASE HATPase_c HisKA Response_reg	TTTGCGCCCATCGCATCTGAT	TGCCGACGCCAGTATCTTCAACAG	64	1	1.86772	S
Os12g41650	9640.m04082	9640.t03984	Similar to BP-5 protein	HLH	TTTCTCCACCAGGGGAATCCAGT	GGCAAGATGATGCAGAAGCAGCA	68	1	1.77706	S
Os01g72330	9629.m07155	9629.t06816	Response regulator receiver domain, putative	Response_reg	TCGTCCTACCAAGTGACCACTGTG	TCCCTCAATCCAAGCAGCTCCAAG	65	1	1.88493	J
Os12g41650	9640.m04083	9640.t03984	Similar to BP-5 protein	HLH	TTTCTCCACCAGGGGAATCCAGT	GGCAAGATGATGCAGAAGCAGCA	68	1	1.81982	S
Os02g50480	9630.m04946	9630.t04770	Similar to histidine kinase 1	CHASE HATPase_c HisKA Response_reg	TGCTAAGTCCCAGTTTCTGGCAAC	TGGACGACAAGGACGCCATTCATA	72	1	1.86584	J
Os12g43620	9640.m04296	9640.t04185	Helix-loop-helix DNA-binding domain, putative	HLH	TCCCCGGCCTCAAAAAGATGGA	TTCACATACTTCACCGCGTCCC	61	1	1.73743	J
Os02g57530	9630.m05731	9630.t05503	ethylene receptor-like protein 2	GAF HATPase_c HisKA Response_reg	TGTGCAGAAAGCTTGTGCAGATGA	GCTGAAACCTGAGCACCAGAGTCA	99	1	1.7173	J
Os01g07880	9629.m00723	9629.t00693	bZIP transcription factor, putative	bZIP	GCTCCGCCAGATACTCAAGAACAC	CCTCTCCTCCTAGCTCTTGGTGAA	127	1	1.6576	J
Os02g58350	9630.m05826	9630.t05588	response regulator	Response_reg	GTTCTCAGCCTGGATCGGAATGTG	TGACCCTCTTGAGGAGATCGAACC	88	1	1.85077	J
Os01g11350	9629.m01090	9629.t01042	bZIP transcription factor, putative	bZIP	TCGGACCACAACAGCATGAATGA	CCAAGATCCTCTTGACGCGCTT	139	1	1.73333	J
Os03g12350	9631.m01156	9631.t01081	myb-like DNA-binding domain, SHAQKYF class, putative	G2-like Myb_DNA-binding Response_reg	TTGCTCAGCATCATGCCGGAAT	TCCTCCCAGTGAGCCTACTTTACC	77	1	1.87607	S
Os01g36220	9629.m03416	9629.t03289	bZIP transcription factor, putative	bZIP	TGTGTCCAAAGTGTTTGTGCCTC	TTCTTGCCCTTTGATTAGGTCACC	66	1	1.89277	S
Os03g12350	9631.m01157	9631.t01081	myb-like DNA-binding domain, SHAQKYF class, putative	G2-like Myb_DNA-binding Response_reg	TTGCTCAGCATCATGCCGGAAT	TCCTCCCAGTGAGCCTACTTTACC	77	1	1.88756	S
Os01g55150	9629.m05382	9629.t05160	bZIP transcription factor, putative	bZIP	TTTCTGGATCAGCAGCGGACGA	TTCCTCAACGCCTCCTGATGAGCA	116	1	1.8143	J
Os03g21060	9631.m02100	9631.t01959	No apical meristem (NAM) protein, putative	NAC-31	AACGGTTCATGCGTTGGTG	CATCCCCATGTTAGAGTGGAGC	102	1	1.88885	J
Os07g49030	9635.m04958	9635.t04830	PHD-finger, putative	PHD	TGCTCAGTCCCCATTGGGTCAATC	TGTGCAATCCCAGACAGTGCTAAG	87	1	1.8736	J
Os01g55580	9629.m05428	9629.t05204	Tesmin/TSO1-like CXC domain, putative	CPP-6	TCCAACCAGGAGACGTAAAGGA	GCCTTTGCAGCATTTCCAGA	67	1	1.84994	J
Os09g04890	9637.m00337	9637.t00332	trithorax protein 1, putative	FYRC FYRN PHD PWWP SET	TGGGAGGAGATGGTTGGAGTTGGA	CCTAATCCCACAAAGGCCAGTGGA	63	1	1.70953	J
Os02g46370	9630.m04505	9630.t04344	hypothetical protein	EIL-4	CCACGAGGTTTATTGCCCC	GTAGATACCGCACTTGCCGAGTA	67	1	1.40763	J
Os09g21770	9637.m01883	9637.t01861	BAH domain, putative	BAH PHD	CGAGATGCCGTATAACCCGGATGA	TGGAACCAGTCCTTGCATCCCT	63	1	1.8505	J
Os06g49050	9634.m04776	9634.t04625	transposase-like protein, putative	G2-like-9	CCGGTTTGCACTACCCAAGAT	TGTCCTAACCACCTTCCCACAG	120	1	1.89055	J
Os09g36090	9637.m03033	9637.t02966	hypothetical protein	GYF PHD Plus-3 SWIB zf-CCCH	AAGGATGAGGTCATCGGGTGAAGA	TTGATTGCACCCCTCCAGGTTG	65	1	1.84504	J
Os06g35140	9634.m03322	9634.t03231	myb-like DNA-binding domain, SHAQKYF class, putative	G2-like-24	GAGCCATCTCATCAGTGTTTTCG	AAACGATGGTCCCCTCTCCTC	61	1	1.93818	J
Os11g06130	9639.m00538	9639.t00518	PHD-finger, putative	PHD	TTGCGCCTTTGGTGGCTATGTG	TGAACAGCCAGGGACAACTACAGT	100	1	1.78615	S
Os10g32600	9638.m02834	9638.t02782	putative response regulator protein	G2-like-48	AATGGCGAGATCACGGACATAC	ACTGCCTTGTCTTCTCCGAGGT	113	2	1.41738	J
Os11g06130	9639.m00539	9639.t00518	PHD-finger, putative	PHD	TTGCGCCTTTGGTGGCTATGTG	TGAACAGCCAGGGACAACTACAGT	100	1	1.9529	S
Os09g21180	9637.m01821	9637.t01800	homeobox protein	HB-6	AGAGCCTCCGATCTCAGGTGA	ACGACTTGGCGCTTTCAGG	126	1	1.8073	J
Os11g18770	9639.m01736	9639.t01690	hypothetical protein	PHD	TCGGCTCCGGGTGATTTTCAAC	TGTGCGTTTGACACTAGCGATGT	60	1	1.4365	J
Os06g12400	9634.m01220	9634.t01165	PHD-finger, putative	HB-45	AGGCCTCACATTTAATCAGGTCACT	TGGCTGCCACTCTTGCGTA	68	1	1.83282	J
Os12g06480	9640.m00570	9640.t00548	expressed protein	PHD	GCAGTCCAGAATGGCATTTGCTTC	AGATACCACTCCAAGCAGGCTCAC	92	1	1.83458	J
Os02g08070	9630.m00762	9630.t00718	Similar to SBP-domain protein 1	SBP-2	AGCAGGTTTCATGTGCTTGCTG	TTGTGCTCGGTGAGCCTCTTC	71	1	1.52697	J
Os12g24540	9640.m02337	9640.t02278	PHD-finger, putative	PHD	TGGCAGCTTAACTATGCCAGATGC	CCTCCACAGCTCAAAACCACCTTG	94	1	1.89253	J
Os01g23760	9629.m02292	9629.t02191	SRF-type transcription factor (DNA-binding and dimerisation domain), putative	MADS-58	ATCGCATTCAGCACCAGCA	AGGCCCATGGTGAGGAAGTC	62	1	1.73253	J
Os01g04800	9629.m00400	9629.t00383	B3 DNA binding domain, putative	AP2 B3	TGGGGCAAGAGGTCTTCCTACTGA	TAGGGCAGGAGTACGCTGATGAAC	62	1	1.83157	S
Os06g11330	9634.m01107	9634.t01056	MADS-domain transcription factor, putative	MADS-36	ATATGCGCCTCAGAGACCAAAT	TCAGTATCAGGAACCGCCAAG	64	1	1.74867	J
Os01g54890	9629.m05354	9629.t05133	AP2 domain, putative	AP2	TGCAAACCACTCTCTCGGTCTCTC	CCGGCGCTAAACCCCAAGGA	113	1	1.88743	S
Os04g08740	9632.m00792	9632.t00785	GAF domain, putative	GAF HisKA Response_reg	TTCCGGCATCCAATGCATCAACT	TGTACGCATGGTGAGGTCAAGAAC	82	1	1.62694	S
Os01g64020	9629.m06339	9629.t06039	basic leucine zipper protein - maize	bZIP	CGAGAACTTCATTGGCACCGAGAG	TGAGGCTGATTATGCATCGGTTGC	72	1	1.78173	J
Os04g13480	9632.m01223	9632.t01212	Response regulator receiver domain	Response_reg	TGAGGCAATATCCAAGATCCGTGC	GGCGTCAACTGAGACTCCAACAAT	70	1	1.43625	J
Os01g64020	9629.m06340	9629.t06039	basic leucine zipper protein - maize	bZIP	ACCGAGAGCAACCAAACAAACGAT	GCGCATCTGACAGAGAAGGACAAT	72	1	1.78294	S
Os04g36070	9632.m03478	9632.t03432	response regulator 7	Response_reg	TCATTCCACGTAATCGCCGTCG	ATGGCCTGCTCCTTGCCTTCTT	83	1	1.8052	J
Os02g03960	9630.m00300	9630.t00282	Similar to bZIP transcription factor ATB2	bZIP	CAACGACATCCTCTCCTGCATCAA	AGGATCTGAAGAGGTCGTCGAAGG	131	1	1.73181	S
Os05g32890	9633.m03019	9633.t02933	two-component response regulator protein, putative	G2-like Response_reg	TCTACCAGTCGTCGTGTTCTCTGC	TTGACACACTTCAACACCGTCCTC	60	1	1.32977	J
Os02g07840	9630.m00736	9630.t00695	RISBZ4	bZIP	TGTGCAGCAGCAAGTCCCACAT	CTCCCAGAGTTTGGCTCTCCTTCA	64	1	1.87429	S
missing annotation:	9634.m00786	9634.t00750	histidine kinase, putative	HATPase_c HisKA Response_reg	TTGCCAGATGCCGCGAATGGAT	TGATCGGAGTGCGAATTCCGTAGC	86	1	1.59054	J
Os02g07840	9630.m00737	9630.t00695	RISBZ4	bZIP	TGTGCAGCAAGTCCCACATCAG	TCCCAGAGTTTGGCTCTCCTTCAT	60	1	1.92187	J
Os06g44410	9634.m04300	9634.t04173	Similar to histidine kinase-like protein	HATPase_c HisKA Response_reg	TACCAGAGAAATCCCTGCCGTTGC	CCAAGCCCTGTTCCGCCATATTT	88	1	1.90195	J
Os02g10860	9630.m01009	9630.t00952	HY5	bZIP	CGCGCCAGTTAAAGCCAAAAAGC	ACTCTGTCCTCTCCTCTCGTCCTT	76	1	1.5252	J
Os07g15540	9635.m01547	9635.t01509	Response regulator receiver domain, putative	GAF Response_reg	TCAAGTTCAAGGTCGGGATCG	TCTGCACAATCTTGTTGAAGTAGC	144	3	1.24938	J
Os02g52780	9630.m05207	9630.t05016	Similar to bZIP transcription factor ABI5	bZIP	TCTGCCCTTGTAGGCCAACCATTA	TGAATATCTCAGGCAGCCTGTCCG	70	1	1.62701	S
Os08g28900	9636.m02861	9636.t02797	Response regulator receiver domain, putative	Response_reg	TGCGCCATAATGTCCGAGTGACTG	TGTCCACATCATGTTCCGAGTCCA	81	1	1.52218	J
Os02g52780	9630.m05208	9630.t05016	Similar to bZIP transcription factor ABI5	bZIP	TTTCAAAGGTGGGCTGAGGGGAAG	GTTCTTGATCATCCGCCGCTGT	82	1	1.57254	S
Os08g28950	9636.m02866	9636.t02802	Response regulator receiver domain, putative	Response_reg	TCAAGAAGCTCTTCCTGCCGACAC	GACGAGCCAGTGGAAAAAGGGAAT	88	2	1.31776	S
Os03g03550	9631.m00266	9631.t00251	bZIP transcription factor, putative	bZIP	ATGAACGGTGGCATTGGCGA	ATCGGCAACGACGACGACATGA	71	1	1.70133	S
Os08g35670	9636.m03587	9636.t03498	expressed protein	Response_reg	TGCGATGTCCACAAGGTGGTCT	AGGTAGATGACGGGGATGCGAA	83	1	1.51072	J
Os03g20650	9631.m02051	9631.t01916	bZIP transcription factor, putative	bZIP	GGAGAACAAGATCTCGCGGCTT	GCTTGGACACCTTGTGCATCCT	65	1	1.73925	J
missing annotation:	9638.m01830	9638.t01802	Similar to Histidine-kinase like protein	HATPase_c Response_reg	TCAGATGCCTGAGATGGATGGGTT	GGAAGACACTTCACCTGCCTGGAT	97	1	1.90105	J
Os03g47200	9631.m04586	9631.t04351	hypothetical protein	bZIP	ACCGCGTGAGGACGACCCAG	TCGTCGAGGTGCCGCTGCTT	138	3	1.64643	S
Os08g33910	9636.m03399	9636.t03314	Similar to NAM (no apical meristem)-like protein	NAC-32	GGATCTCCCAAAGCTTGCG	GAACCCAGCTGTTGTCACCC	112	1	1.57935	J
Os02g09650	9630.m00881	9630.t00829	Similar to AB037183 ethylene responsive element binding factor3	AP2	TCCCGTTCCAGTTCGACCTCAA	TCGTCGTAGGCACAGCCAAA	79	1	1.61673	S
Os12g41210	9640.m04033	9640.t03940	DNA binding protein, putative	CPP-7	CTTTGGTAGAAGAAAATGCACTTGC	CCTCCCTGGTAGCAGTCACAGTA	72	1	1.72358	J
Os02g32040	9630.m03029	9630.t02924	Similar to AF216581 AP2/EREBP-like transcription factor LEAFY PETIOLE	AP2	GCGACGCCCAGGAAATGGCTTA	CGAACACGCCACCCACATTCTGAC	60	1	1.3109	S
Os03g20900	9631.m02081	9631.t01943	Similar to transfactor	G2-like-1	GCGTCCCTGGATTAACACTGTATC	GGTGCAAACTAGCGCATTTTTC	116	1	1.88293	J
Os02g43970	9630.m04245	9630.t04088	AP2 domain containing protein, putative	AP2	TTGGGAAGACGAAGTGGGCTTAAT	TAGTACTCCCACAGAAGTGGCTCC	90	1	1.78586	S
Os06g40710	9634.m03911	9634.t03803	myb-like DNA-binding domain, SHAQKYF class, putative	G2-like-10	GCCATCTGCAAAAATATCGGC	TCCCGAGGAGCTTTCAATGTC	116	1	1.93477	J
missing annotation:	9630.m05221	9630.t05028	AP2 domain, putative	AP2	TCCATGATGGACCCATGCAGCA	TGATCTCACCTTCGTCCTCCCACT	82	1	1.39088	S
Os02g45080	9630.m04369	9630.t04210	hypothetical protein	G2-like-28	GGACAAAACGATATGCAGCCA	TGCTCATCACTGCCGAATGA	62	1	1.68386	J
Os02g54050	9630.m05352	9630.t05153	hypothetical protein	AP2	CATGCCTACGACTTCTTGCAGC	TGTCAAAGCTCCAAAGCGAAGC	112	1	1.64803	S
missing annotation:	9631.m00880	9631.t00820	GRAS family transcription factor, putative	GRAS-7	ACACATCTGGTTCCCCTGCA	TTGTTGTAAACCTCAAGCCTGGA	66	1	1.87134	J
Os03g02650	9631.m00173	9631.t00163		AP2	TTGGGCACGCAGCCATTGAC	GAGCCAGATCCTGCTGGACTTG	135	1	1.18765	J
Os01g45570	9629.m04354	9629.t04186	Homeobox associated leucine zipper, putative	HB-15	ACCATACCCTCACGCCGAA	CGTCCTTGCCCTACGGTTCT	101	1	1.87714	J
Os03g05590	9631.m00483	9631.t00455	AP2 domain, putative	AP2	CCGTCGGTATTAGCAAGACGGACA	TCGTTTCAAGGAGCGCATACAGAC	66	1	1.67355	S
Os07g47110	9635.m04745	9635.t04633	Tub family, putative	TUB-1	CAAACCATTTATCCCCCAGGA	TCCATAGCGCAGTGCATCC	112	1	1.83349	J
Os03g08470	9631.m00791	9631.t00740	AP2 domain, putative	AP2	CAAAGGCATTCGCAACACACACTT	GTTTGGGTCTCCCACTTCTCTTCG	85	1	1.80519	S
Os04g56170	9632.m05472	9632.t05305	Similar to liguleless1 protein	SBP-6	CGGCAGCTACTAAAGACAAAGCAG	CGAAACCGTCTCCAATGCCT	63	1	1.57468	J
Os03g15660	9631.m01513	9631.t01415	AP2 domain, putative	AP2	TTCGCGTCGCCGAAGTTCAT	TAGCAGAAGCTCCACAGCCTCATC	113	1	1.70179	S
missing annotation:	9629.m06739	9629.t06417	SRF-type transcription factor (DNA-binding and dimerisation domain), putative	MADS-56	ACGATCATGGCCAGATCTTCTC	AAGCCGTGCCCAAGAATGT	67	1	1.76996	J
Os03g60120	9631.m05919	9631.t05605	putative AP2 domain transcription factor	AP2	TTTCAGGCAAGCGTAAGAAGCGAT	AACTTCTTCCACACAGGCGGACAC	83	1	1.85592	S
Os01g52680	9629.m05119	9629.t04907	SRF-type transcription factor (DNA-binding and dimerisation domain), putative	MADS-35	CGACAAGATTGCTCATGCACA	GCCATTGCTTAGTGAGGTGGA	67	1	1.68744	J
Os03g64260	9631.m06373	9631.t06019	putative DNA binding protein	AP2	TGCCTCTGCTTGCTTGTGACTG	TGAAGCGACATGCAGCAATGCATA	89	1	1.81105	S
Os11g04720	9639.m00385	9639.t00373	response regulator 6	Response_reg	TTTCCTCAAACCAGTTCGGCTCTC	TGCTGGTAGTGCTCCTTGCATCTG	84	1	1.93641	S
Os04g41820	9632.m03987	9632.t03907	bZIP transcription factor, putative	bZIP	TGCAGGATGCACTAAATGACAGGC	CGCAGTTGGCATTAACCTGACCT	81	1	1.87828	J
Os01g08320	9629.m00770	9629.t00736	AUX/IAA family	AUX_IAA	TCAGAGGCTGTCAACTTAGCACCA	CGGGGCAAAGCTTCCACTTTCTT	99	1	1.79334	J
missing annotation:	9632.m05294	9632.t05135	transcription factor STGA1 - soybean	bZIP	CCGCCTGCGGAAAAAGGCTTAT	TGCGCTAGTTTCAACCGGCTTGT	60	1	1.73623	J
Os01g09450	9629.m00892	9629.t00852	AUX/IAA family	AUX_IAA	TTTTGGTCGCTCTCTGCTCCTCCT	GCCAAAGATCAACGACGACGACGA	100	1	1.80216	S
Os05g03860	9633.m00311	9633.t00293	28387 oxidase, lip19	bZIP	GCGGAAGAGGAAGAGGATGCTGTC	ATCAGCTCCTCCAGCCTCTGCT	84	1	1.86839	S
Os01g09450	9629.m00893	9629.t00852	AUX/IAA family	AUX_IAA	TTTTGGTCGCTCTCTGCTCCTCCT	GCCAAAGATCAACGACGACGACGA	100	1	1.78215	S
missing annotation:	9633.m03374	9633.t03272	bZIP transcription factor, putative	bZIP	AACAGGCGTATATCGCAGAGCTGG	GTGCATGTTCTTCCTCAAGCTCCG	60	1	1.86019	J
Os01g13030	9629.m01273	9629.t01212	AUX/IAA family	AUX_IAA	AGATGGTGGTGACTACCCCTCCTA	TCTCTCACACCAGCCACTTGGAAT	65	1	1.83307	S
missing annotation:	9633.m03893	9633.t03764	bZIP transcription factor, putative	bZIP	TTCTCCGATCCCCAAACCCCCAAT	TTTTCCTGGCGATGTTCCCCCTTC	60	1	1.85428	S
Os01g13030	9629.m01274	9629.t01212	AUX/IAA family	AUX_IAA	TGTACGCTCTATTCGGTTGCACG	TGCTCAATAATAGCGGTAGCGCAC	95	1	1.82291	S
Os06g10880	9634.m01060	9634.t01009	Similar to bZIP transcription factor ABI5	bZIP	TGGTCCATGCTGAAGCCAGAGT	TGAGCCATCACCATTCACCAACAA	90	1	1.83157	J
Os01g18360	9629.m01783	9629.t01699	AUX/IAA family	AUX_IAA	GCTGCCCATGTCCTCACCTATGAA	ACGCTGCTCAGGAAGAGTTCCCAT	86	1	1.70236	J
Os06g41770	9634.m04028	9634.t03912	bZIP transcription factor, putative	bZIP	AGGAGTCTGCCGTACTCACGGAAA	TGCTCACGAGCCAAAGCAGGGAAA	60	1	1.53462	J
Os01g48450	9629.m04665	9629.t04478	AUX/IAA family	AUX_IAA	CATCACTGGTCAAAGCGGTTTGC	GAGGGCATCAGCCTTTGAACCATT	76	1	1.89046	J
Os06g42690	9634.m04120	9634.t04001	hypothetical protein	bZIP	ATGGCGTACCAATCGTTCGG	GGAGGAGGAGGAGGAGAAGAAGAA	66	1	1.62533	S
Os01g53880	9629.m05245	9629.t05032	AUX/IAA family	AUX_IAA	TCTCCTGGTGAGTCCTCCTGTCAT	AAACACCTTGTGCTCCGGCCAAAA	60	1	1.82491	S
Os06g45140	9634.m04380	9634.t04247	RISBZ5	bZIP	TGATGATCGGCTTCCGGCATCT	AGCCATCTTGACCTGGGATCGAA	68	1	1.84939	S
Os01g53880	9629.m05246	9629.t05032	AUX/IAA family	AUX_IAA	TCTCCTGGTGAGTCCTCCTGTCAT	AAACACCTTGTGCTCCGGCCAAAA	60	1	1.79059	S
missing annotation:	9634.m04934	9634.t04766	bZIP transcription factor, putative	bZIP	CGGCTGGTGGATGACAACTTGAAT	TCTCTCATGCCTGACCCCTCTTTG	62	1	1.37614	S
Os01g53880	9629.m05247	9629.t05032	AUX/IAA family	AUX_IAA	TGCACAGCAAGGTGCAGATGAC	CAGCATCCTGTCTCCTTCACTGTC	100	1	1.79754	S
missing annotation:	9634.m04941	9634.t04773	bZIP transcription factor, putative	bZIP	CGGCTGGTGGATGACAACTTGAAT	TCTCTCATGCCTGACCCCTCTTTG	62	1	1.42399	S
Os03g01870	9631.m00090	9631.t00085	No apical meristem (NAM) protein, putative	NAC-34	GACCTACCAGAGGTGGCGAA	TTGCTCGCTCTGTTCCTGC	101	1	1.60666	J
Os04g32790	9632.m03131	9632.t03102	AP2 domain, putative	AP2	CGTCGAAGAAGAAGCAGCAGCA	ACCTCGTCTGGTTATTCCCTCCCT	60	1	1.91478	S
Os06g22670	9634.m02226	9634.t02150	Tesmin/TSO1-like CXC domain, putative	CPP-9	GCGTAGGAAAAGGCCTCCAG	AGCCTCTTGAAACTGTGTTTGCA	85	1	1.83965	J
Os04g34970	9632.m03363	9632.t03321	AP2 domain, putative	AP2	GCCCCTGTTCGTCCTCTGTTTCAT	TATGCACTGTCACCGCGTTGCT	62	1	1.79281	S
Os02g47190	9630.m04589	9630.t04427	phosphate starvation response regulator, putative	G2-like-2	GCACATGGCATCAGTTTTGC	GGCGTTTCTCCTGCATTGTT	77	1	1.91337	J
Os04g42570	9632.m04068	9632.t03980	AP2 domain, putative	AP2	ACCGAGGCATAGATGGACAGGAA	TTGCGACTTTGGCCTTCTCTCC	78	1	1.83151	J
missing annotation:	9635.m04904	9635.t04784	Similar to transfactor	G2-like-11	AGCTGGACCTCAGCATCAATG	CAG ATCGATGTTTTCGCGC	65	1	1.79878	J
Os04g46220	9632.m04451	9632.t04345	AP2-related transcription factor, putative	AP2	AGTCGTCCTTCTCCTCCTCATCCT	TCGCCTCTCTTTCTCCGTTTCG	94	1	1.47473	S
missing annotation:	9631.m04097	9631.t03885	putative transfactor	G2-like-30	TGGATGGCTTTGACGTGCT	GAAGGCCCTAATATTGGCGATT	62	1	1.62566	J
Os04g55560	9632.m05408	9632.t05244	Similar to transcription factor AHAP2	AP2	GCACCAAAGCTAAGTTCGACCAGA	TGGTGATGATGCCTGGGACTGAA	97	1	1.65382	J
Os12g06540	9640.m00576	9640.t00554	GRAS family transcription factor, putative	GRAS-11	GTGAAGCAACAAGCCCGGTT	AGATCCGGAGCTTGAGGCCT	66	2	1.51312	J
Os04g57340	9632.m05596	9632.t05422	Similar to 154360 EREBP-3 protein	AP2	TGCCACAGCGACTGCGCCTC	ACGCGGGACCGAACGGTGGA	74	1	1.70654	S
Os01g69030	9629.m06860	9629.t06533	glycosyl transferase, group 1 family protein, putative	HB-16	TTCCTGAAGATACCAGCGATGG	GGTCAAAAACCGCATCACCTC	101	2	1.28288	J
Os05g25260	9633.m02271	9633.t02203	expressed protein	AP2	TTGGAGAGTGAGCGGTGAGCTA	TCTAAGCACTCCCCCAGTGAGTGA	63	1	1.51798	S
missing annotation:	9633.m03377	9633.t03275	Tub family, putative	TUB-3	CGCTTTTCAGACATTGCTGGA	GCCTCTCCTTATTTTGCCCCT	64	1	1.81873	J
Os05g27930	9633.m02548	9633.t02477	AP2 transcriptional activator DRF1.3	AP2	TGATGGCACTGGGGTTATTGAACG	CCCACAAGGTAGACCATCTCCACA	65	1	2.06171	S
Os08g40260	9636.m04073	9636.t03961	Spl1-Related2 protein	SBP-9	AGGATTATCACCGGAGACACAAAGT	AATCTACTGCACTGCTGACAGAAGC	105	1	1.77906	J
Os05g34730	9633.m03220	9633.t03127	AP2 domain, putative	AP2	GGGAGACGGTGCAAGAAAGCAA	TGCTCCCATCCTCTCCATTCCTAC	80	1	1.63535	S
Os01g68560	9629.m06810	9629.t06484	expressed protein	MADS-55	CTGCGACGAGACGGAGTTCT	AGCCATCGGCCAGATCACT	110	1	1.77725	J
missing annotation:	9633.m03916	9633.t03786	Similar to ethylene responsive element binding factor, putative	AP2	CGCTAGTAGTAGTAGCGAGCCACT	TGCCAGCGACAAGCAAGTCTCA	75	1	1.78772	S
Os02g52340	9630.m05155	9630.t04970	SRF-type transcription factor (DNA-binding and dimerisation domain), putative	MADS-34	TCCGGCTTAGACAAATGAGAGGT	AGCATCACCCTGTGCAGACC	103	1	1.85225	J
Os05g47650	9633.m04437	9633.t04283	B3 DNA binding domain, putative	AP2 B3	CGCCATGACCAAGAGCAAGAGA	GGTTAGCGCAAGCTCTATGCATTG	94	1	1.75458	S
Os02g13520	9630.m01245	9630.t01173	AUX/IAA family	AUX_IAA	TCGCAAGGCAAGGCAAACAAAAAC	TTCCCTGTAGCTGGTGGTGGATGT	74	1	1.84195	J
Os08g38020	9636.m03824	9636.t03730	Similar to bZip transcription factor	bZIP	ACCACCACGGCCTCATCAACAT	TCCAGCTCAAACACCGCCAA	142	1	1.46208	S
Os02g49160	9630.m04804	9630.t04634	hypothetical protein	AUX_IAA	TGATCATTCTGCACACCTACTGCT	TCGTGAGGGAACTCCTTCTCAAGT	72	1	1.55736	J
Os08g43090	9636.m04385	9636.t04254	Vsf-1 protein	bZIP	GCACAGCTAAGAGATGCCCTGAAT	TCTCGCCAGTTGCAAGTTTCAGAC	73	1	1.80915	J
Os02g56120	9630.m05569	9630.t05355	AUX/IAA family	AUX_IAA	CGACCACCAAGGCGAGAAGAAAAT	TCACCATCCTCGTAGGTGACCACA	81	1	1.6591	J
Os08g43600	9636.m04440	9636.t04307	hypothetical protein	bZIP	TTCCGTCGTCCCGCTCCTAC	GTACAGCAGCTCCCGCTCCA	86	1	1.68728	S
Os02g57250	9630.m05694	9630.t05471	Similar to At2g33310	AUX_IAA	TTGCCTTTGTGGTGCCTGTTTTTG	AGGCGACCATATGCTCTTGCAGAT	60	1	1.92407	S
Os09g34060	9637.m02934	9637.t02873	Similar to 162458 RF2a	bZIP	TCCCAAGAGGGCGAAAAGGATTTG	TTCCTTTCCTTTGATCTTGCCGCA	63	1	1.88676	J
Os02g57250	9630.m05695	9630.t05471	Similar to At2g33310	AUX_IAA	TTGCCTTTGTGGTGCCTGTTTTTG	AGGCGACCATATGCTCTTGCAGAT	60	1	1.93595	S
Os10g38820	9638.m03494	9638.t03407	putative transcription factor	bZIP	TGCATTGAACGAGGCACTGACAG	AGCTCGTGTCGCAGACCTCATT	74	1	1.89066	J
Os03g43400	9631.m04181	9631.t03968	auxin-induced protein aux28. [soybean	AUX_IAA	TTCACCTCCTTCACCATCGGCA	GCACGTACTCCAGGTCATCTCTCA	85	1	1.80165	J
Os11g04390	9639.m00351	9639.t00340	RNA recognition motif. (a.k.a. RRM, RBD, or RNP domain), putative	RRM_1 bZIP	TGCTGGAAAGCCGGAGTTGGATAC	TATCCCCACACCCAACCACCCATA	60	1	1.53796	J
Os03g43410	9631.m04182	9631.t03969	Similar to auxin-induced protein 22d (indole-3-acetic acid induced protein arg1	AUX_IAA	ACATGTTCACCAGCACATGCAAGA	TGATCCTAGCCCTGTGGCTTCAGA	68	1	1.5994	J
Os11g11100	9639.m01054	9639.t01021	bZIP family transcription factor, putative	bZIP	GGAAACTCGTAGCTGGGGTTCGTT	ATCCGCTCCGACCCAACCAATCAA	69	1	1.85542	J
Os03g53150	9631.m05210	9631.t04947	putative auxin-responsive protein (with alternative splicing)	AUX_IAA	TCTTCCAGCACCAAGAGCAAAGG	TCTTATGGCACCATGCTCAGCATC	87	1	1.93591	S
Os12g04180	9640.m00333	9640.t00321	RNA recognition motif. (a.k.a. RRM, RBD, or RNP domain), putative	RRM_1 bZIP	GCGACAGATTCCAACCAGCCTTGA	ATGGACCAGGCGGGTTGCAAGTAT	89	1	1.71068	J
Os03g58350	9631.m05736	9631.t05429	putative auxin-induced protein	AUX_IAA	TATGAGGACAAGGACGGCGA	TGCAAGAAGAGATGAACATGTCCC	70	1	1.9053	J
Os12g06010	9640.m00521	9640.t00501	bZIP transcription factor, putative	bZIP	CCGCCGTCAGGCTATTAGAGATGA	TGCATCACTGTCTCCCTCTCCTTC	96	1	1.71744	J
missing annotation:	9633.m00857	9633.t00811	AUX/IAA family	AUX_IAA	AGCTCAGGTTTGCAGGGGAACA	TGCTTGCCTTGAACCCATCGTTT	73	1	1.88242	J
Os12g37410	9640.m03629	9640.t03557	ocs-element binding factor 1 (ocsbf-1)	bZIP	TTTGCCGAGGCGAGCAGAGAAGAA	CGCAGGTGAGTGGCGATCTTCATA	60	1	1.74873	S
Os05g14180	9633.m01237	9633.t01182	AUX/IAA family	AUX_IAA	TGTTCATTGGCTTCACAACTGGCA	GCACATATTCACCATCCTTGCGGC	66	1	1.92394	J
Os12g43790	9640.m04315	9640.t04202	hypothetical protein	bZIP	TTCCTCGCCGACATTGGCTT	GCCATCACCGGCTCATCAGTAG	110	1	1.54019	S
Os05g44810	9633.m04184	9633.t04043	AUX/IAA family	AUX_IAA	TGATTGGAGCTGACCCTGTGAAGT	GTCATCCCCCAGAAAGGTGATGGA	98	1	1.86147	J
Os12g02870	9640.m00195	9640.t00188	Similar to SCARECROW	GRAS	TGCACTGCTGCTTGGGATGTT	CTTCAGAGCGCCATTCTCCTCAAT	67	1	1.90708	S
Os05g48590	9633.m04541	9633.t04379	AUX/IAA family	AUX_IAA	TGGCTCCGAGATCACTGGAACAGA	TTGCTACAGCAAACTTGGTCCACA	98	1	1.8656	J
Os12g04370	9640.m00352	9640.t00339	putative scarecrow 3 protein	GRAS	TGGTAGAGTTGCAGGTTGTCCAC	TATAATTCAGGTGCCCCGCCAG	118	1	1.88638	J
Os06g07040	9634.m00637	9634.t00605	AUX/IAA family	AUX_IAA	GTTCCCCTCCACTAACCAAGAGGA	TCGTAGGTGACAGCGTATGGGTGA	69	1	1.7324	J
Os12g04380	9640.m00353	9640.t00340	GRAS family transcription factor, putative	GRAS	TGCTGCTGATGACGATGCGATG	CGATGCTCGCCATTTGGTTGAGAT	65	2	1.35435	S
Os06g22870	9634.m02250	9634.t02174	IAA14	AUX_IAA	TTGGTGATGTTCCGTGGCGAAT	CCCACTGCATCTGACCCCTTCATA	76	1	1.89882	J
Os12g38490	9640.m03743	9640.t03666	SCARECROW-like protein	GRAS	TGGACCCAATGACTTGAGGCTATG	TGGCACTAAGCTGCAACATGACA	144	1	1.83608	J
Os06g24850	9634.m02461	9634.t02381	AUX/IAA family	AUX_IAA	TGGCTTCTTGTCAGATGGCATTGC	CATACCTCTTCTTGCTGCCCTCCT	77	1	1.93918	S
Os12g38490	9640.m03744	9640.t03666	SCARECROW-like protein	GRAS	TTCCGGCCAACTGAGCGTATTGAG	CCCCAAACTCCTGGGCGTATTTAC	67	1	1.86585	S
Os06g39590	9634.m03786	9634.t03684	IAA14	AUX_IAA	ACGTCCCCTGGAAGATGTTC	TGATCGTCTTGGCGATAAGTTGA	89	1	1.92122	J
Os12g04200	9640.m04393	9640.t04278	SCARECROW gene regulator, putative	GRAS	AGGCGGCATCACGAGGAATT	TCCAACGCTAGTTGCATCCTCTG	123	1	1.72965	J
Os07g08460	9635.m00801	9635.t00779	AUX/IAA family	AUX_IAA	TGTTGGAGATGTGCCCTGGGAA	TCAGACCATCACCTGGCTTCAGAG	87	1	1.88297	J
missing annotation:	9629.m01924	9629.t01835	KNOX2 domain, putative	KNOX1 KNOX2	GCCTACATCGAGTGTCGCAA	GTACGCCTCCATGAACTCGT	150	1	1.59146	J
Os08g01780	9636.m00077	9636.t00077	AUX/IAA family	AUX_IAA	TTCAGTTGCACCAAGGCTGAAACA	TCGGAAGATATGCCAAGCCGAAGC	99	1	1.85045	S
Os01g48170	9629.m04631	9629.t04450	Homeobox domain, putative	Homeobox	CGAGAAGACGTATGCAGTGGAGCA	GCTGCCTGTCTGACAAGCCTATCT	86	1	1.83136	J
Os09g35870	9637.m03013	9637.t02946	Aux/IAA2	AUX_IAA	TGATTCAGGCAGCGTACTTCGT	TGGAGCAGTAGAACATGTCGTTGA	129	1	1.83388	J
Os01g57890	9629.m05674	9629.t05437	transcription factor 1	Homeobox START	GGACGGCAACACTACCGAATGATG	TCACAGGCAACAAGCCTGAGTC	99	1	1.77192	J
Os11g11410	9639.m01084	9639.t01051	hypothetical protein	AUX_IAA	GCCCCGCAGATTATTCAAGCACAA	GCATTCGGTCGCCCTCAAAATCTT	99	1	1.88327	J
Os01g57890	9629.m05675	9629.t05437	transcription factor 1	Homeobox START	TTTCCCGTCCCTGGCTGTTCTT	TTGAATCCAATGGCGTTTGCACTG	95	1	1.83331	S
Os12g40890	9640.m04001	9640.t03909	auxin-responsive protein IAA1	AUX_IAA	AGAAGCTATTGGCCTTGCACCG	TCCATCCGTTTTTGATGGCGACAT	90	1	1.93377	J
Os01g60270	9629.m05920	9629.t05664	Homeobox domain, putative	Homeobox	GCGCCATCTTTTCCGCATTCTTTC	CAGATATTCCGCCAGACAGCAACA	66	1	1.86491	S
Os12g40900	9640.m04002	9640.t03910	AUX/IAA family	AUX_IAA	ACGTCCCATTCGAGATGTTCATTA	CTCTTGCTTCAGACCCCTTCAT	69	1	1.97015	J
Os01g60270	9629.m05921	9629.t05664	Homeobox domain, putative	Homeobox	TGAAGCTGGTAACTTGCCGTTCAT	TGGACGTAAGGCAAACTTCGCA	61	1	1.87839	S
Os09g30310	9637.m02707	9637.t02656	hypothetical protein	NF-YC CBFD_NFYB_HMF	CCCTCGTATGCAGTAAGGGCATAA	GCAAGCAGTATCATGGAATGCTCC	124	1	1.5017	J
Os03g53340	9631.m05229	9631.t04965	putative heat shock factor	HSF_DNA-bind	AAGGATCGCCATTCTCACCGACAT	AGCTCCTCCTCTTTCACGATGACG	60	3	1.75379	J
Os10g11580	9638.m01039	9638.t01021	putative transcription binding factor	NF-YC CBFD_NFYB_HMF	TGATAGCCCGAAAGGCGAAACAG	ACCATGTCCAGCAGGAATGGGAAT	100	1	1.55198	S
Os03g53340	9631.m05230	9631.t04965	putative heat shock factor	HSF_DNA-bind	TTTTTTCGGCAAGGATCGCCATTC	GGAAGATGACGAACAGAGCACACA	88	1	1.89606	S
Os11g34200	9639.m03076	9639.t03018	repressor protein	NF-YC CBFD_NFYB_HMF	AAGATGAGGAAGAAGCTGGGCACC	GGTACAGCTAGTGCAATCTTGCCA	98	1	1.86945	S
Os03g63750	9631.m06312	9631.t05967	putative heat shock transcription factor	HSF_DNA-bind	CGGGAACAACAGCTTCGTTGTGTG	ATCCGTAGGTGTTGAGCTGCCTGA	116	1	1.84418	J
Os11g34200	9639.m03077	9639.t03018	repressor protein	NF-YC CBFD_NFYB_HMF	TGCAAGTTGACGAGGATGAGGACT	ACACCAGGAGAACTGCCCTGTT	92	1	1.9121	S
Os04g48030	9632.m04649	9632.t04525	HSF-type DNA-binding domain, putative	HSF_DNA-bind	TCCTCCCCAAGCACTTCAAGCA	GCCACCACCTTCTTGAATCCGTAG	82	1	1.85728	J
Os01g55580	9629.m05428	9629.t05204	Tesmin/TSO1-like CXC domain, putative	CXC	TCGCCGTTCCATTGAAACCAGAGT	TTGTCGGGGTGCCATCTTTCCCTT	78	1	1.86909	J
Os05g45410	9633.m04253	9633.t04107	HSF-type DNA-binding domain, putative	HSF_DNA-bind	TCGACTTCTCCCGTGACCTGTT	TTCGGAAACCGTAGGTGTTGAGC	90	1	1.89097	J
Os02g17460	9630.m01635	9630.t01555	transcription factor, putative	CXC TruB_N	TCAACCGACTGACCATGCAGATG	TCCCCTCCAAATCCTGTGCAAGAG	63	1	1.64262	J
Os06g35960	9634.m03406	9634.t03315	Similar to AY056111 AT3g24520/MOB24_5	HSF_DNA-bind	CGCCAAATTCCGATACGAAGCAAC	TTCCATTGTTCGTCCATCGCCAT	84	1	1.65113	J
Os03g43730	9631.m04218	9631.t04001	hypothetical protein	CXC	GGCGGAGGTCAATTTGAAGTCGT	GTCCAGCCGACATTTCTTTCATGC	82	1	1.46399	J
Os06g36930	9634.m03514	9634.t03416	hypothetical protein	HSF_DNA-bind	TCCTGGTGAAGACGTTCGAGATGG	GAATTCCACCACGAAGCTGTTCCT	95	1	1.66506	J
Os04g09560	9632.m00825	9632.t00818	hypothetical protein	CXC	TGTCAAGCTCTATTGCCCGTGTTT	GTTAGTGCAACGGCAGTTCTGTGA	67	1	1.83676	J
Os07g44690	9635.m04490	9635.t04383	HSF-type DNA-binding domain, putative	HSF_DNA-bind	ACCACCACCACCTCAATCCCTTCT	TGGCGGGCTCTTCTTGGATTAGAT	84	1	1.86149	S
Os05g43380	9633.m04034	9633.t03902	Tesmin/TSO1-like CXC domain, putative	CXC	TTTCACGGCAGAAACGGATGTCA	GCATCTTCCACAGCTTCCGCAT	73	1	1.85261	J
Os08g36700	9636.m03687	9636.t03596	HSF-type DNA-binding domain, putative	HSF_DNA-bind	TCCTCCCCAACTACTTCAAGCACA	TCTCCGGCACGACCTTCCTAAA	87	1	1.86117	S
missing annotation:	9633.m04812	9633.t04636	CXC domain containing TSO1-like protein 1	CXC	TGCAATGCCGGGCAATGAACA	GAGTTTGCTGCACTTGGACTTCCT	73	1	1.55699	J
missing annotation:	9636.m04412	9636.t04280	Similar to heat shock factor 7	HSF_DNA-bind	GCACAACAACTTCTCCAGCTTCGT	CACCTGTCCGGGACAATCTTCCTA	72	1	1.86306	S
Os06g22670	9634.m02226	9634.t02150	Tesmin/TSO1-like CXC domain, putative	CXC	GAAAGGATGATGCTGGAGCACCA	TCCTGACTTCTTGCAATGGCAACC	71	1	1.69894	J
Os09g28200	9637.m02490	9637.t02451	HSF-type DNA-binding domain, putative	HSF_DNA-bind	ACAACTTCTCGTCGTTCGTCCG	TCCCCCTTCCTGAAGAACTCGTT	100	1	1.92428	S
missing annotation:	9635.m00746	9635.t00729	Tesmin/TSO1-like CXC domain, putative	CXC	CGCAAGCAGCGGTTCATCAATG	TGGACCTAAAGCAAGAGGCGATGC	73	1	1.88201	J
missing annotation:	9637.m03005	9637.t02938	heat shock transcription factor (clone hsfa) - maize (fragment)	HSF_DNA-bind	GCTCCAGCGTAAGATCCATCAGGA	TTCCGCCCTATGTCACCACCAT	100	1	1.77121	J
Os01g01840	9629.m00090	9629.t00084	Helix-loop-helix DNA-binding domain, putative	HLH	ACGGGCATTGTATACTGCTCTTGC	TCCACTCCAGACCCAACACCAAAC	87	1	1.48914	J
Os01g62920	9629.m06221	9629.t05930	Homeobox domain, putative	Homeobox POX	TTCCTGCACCCGTATCCTACCGAT	TGCGTGTCAAGCCTGTTTGTTTTG	67	1	1.85283	J
Os01g01870	9629.m00093	9629.t00087	Helix-loop-helix DNA-binding domain, putative	HLH	TTGCCTGCATCGATCCTTGAGTTT	TTGTGCTCGTCGTGCTGTTCT	95	1	1.48411	S
Os01g70810	9629.m06997	9629.t06663	Homeobox domain, putative	Homeobox	TGGCAGATACCACCAGCTTGGAAC	TTGCCATCCCCTGCTCTTCCAACA	67	1	1.44261	J
Os01g02110	9629.m00122	9629.t00111	Helix-loop-helix DNA-binding domain, putative	HLH	GCTGCAAGTGAAGGTTTTGGCTAC	CAAGGCGTCCTTGACTTGAGAGAG	88	1	1.84327	J
Os02g05640	9630.m00489	9630.t00462	Similar to homeobox protein HAT14 [imported] - Arabidopsis thaliana (fragment)	HALZ Homeobox	ACGATGACGACGACGGTGAT	TCCGCATGGGAGAGGATGTT	148	1	1.54353	J
Os01g06640	9629.m00593	9629.t00568	Helix-loop-helix DNA-binding domain, putative	HLH	ACTAAGCAGATGGACAAGGCCACC	CAGATCCTTCACTTGGTCCACCAC	60	1	1.87292	J
Os02g43330	9630.m04167	9630.t04020	Homeobox domain, putative	HALZ Homeobox	AGACCAGGTGGATGAGCTGA	CTATTCCTCTTGTCGTCGTCGT	105	1	1.5941	J
Os01g09900	9629.m00941	9629.t00897	Helix-loop-helix DNA-binding domain, putative	HLH	TTCGAGCAAAGGGAGCAGCAGT	TCGTCATCATCCATGCTCAGGTGC	89	1	1.74265	S
Os02g49700	9630.m04868	9630.t04692	homeobox protein	HALZ Homeobox	CCTCCACTCTCAGGTCATGTCGTT	TCGGTCGTCGTCTCCTTCTCTT	60	1	1.57737	J
Os01g09930	9629.m00944	9629.t00900	Helix-loop-helix DNA-binding domain, putative	HLH	TGTCAACCGTCAAAAGCCAACCAT	TCGTCACATCATCCATGCTCAAGC	86	1	1.34032	S
Os03g01890	9631.m00094	9631.t00088	START domain, putative	Homeobox START	TTGATGGAGCAGGGCCATGTCTAC	GCCACGGCCTGATCGAAAGAAA	86	3	1.86238	J
Os01g09990	9629.m00950	9629.t00906	Helix-loop-helix DNA-binding domain, putative	HLH	ACAACGGCTTCATGTGCGGCTA	TGAGGTGGTGCTCAATCTGCGA	96	1	1.8386	S
missing annotation:	9631.m00228	9631.t00214	KNOX2 domain, putative	KNOX1 KNOX2	TTCCTCGCGCAGTACATGATGC	TCGGTTAGGTCCTGCAAGGATTG	128	1	1.72772	J
Os01g11910	9629.m01150	9629.t01099	Helix-loop-helix DNA-binding domain, putative	HLH	CCTGCACCGACAAGATGGACAA	TTCAGCTTCTTGACGTGGCCCA	67	1	1.83961	J
Os03g07450	9631.m00676	9631.t00638	putative DNA-binding protein	HALZ Homeobox	CAACAAGAAGCTCCAAGCCGAGAT	TTCAGGTTTATCAGCTCCGACGCC	72	1	1.87048	J
Os01g18290	9629.m01776	9629.t01692	Helix-loop-helix DNA-binding domain, putative	HLH	TCTCGTCTCTGCACTCGGAGTACA	AAGTCGTTGCCGTCGGACATCTGT	98	1	1.81509	J
Os03g08960	9631.m00844	9631.t00789	Homeobox domain, putative	HALZ Homeobox	AAACAAGGAGAGGACCTGGCGT	TCTCGGCTTCATCTTTCTGCTCCA	79	1	1.89984	J
Os01g18870	9629.m01838	9629.t01751	Helix-loop-helix DNA-binding domain, putative	HLH	CAAGGAGGATAGAGCGACGGTGAT	TTCTTCTCCACCAGCAGCGTCA	96	1	1.66215	J
Os03g10210	9631.m00929	9631.t00862	Similar to homeotic protein CHB6 - carrot	Homeobox	CGAGACCGAGTTGCTGAAGCTGAA	TTCGCCTTCTCCTCCTCTACATCC	60	1	1.77028	J
Os01g33400	9629.m03129	9629.t03008	Helix-loop-helix DNA-binding domain, putative	HLH	CGGCAGACCATGTCCAGGCTCTA	GCACGCGATGGCCTCCTCCA	102	1	1.60451	D
Os03g12860	9631.m01212	9631.t01132	Homeobox associated leucine zipper, putative	HALZ Homeobox	CACGCTCAACCCGAAGCAGAAA	TGCCTTGGCCTGAGGTTCAGTT	60	1	1.8446	J
Os01g38610	9629.m03666	9629.t03530	Helix-loop-helix DNA-binding domain, putative	HLH	TCACCAGCTCGATCCATCGATCAA	TCGTCGTCGTAGCTAACCTCTCGT	63	1	1.61159	J
missing annotation:	9631.m04240	9631.t04022	homeodomain transcription factor (ATHB-14) [imported] - Arabidopsis thaliana	Homeobox START	TGCTGCACTGCGTCACATTAGG	CTCCATAGGGCATTTCCCCACTTG	62	1	1.92746	J
missing annotation:	9636.m02792	9636.t02728	expressed protein	CXC	TGAGTGGGATCTAGGAAGTGGTGG	TGACCCTGGACAAAGCTGTAACG	60	1	1.91094	J
Os10g28340	9638.m02396	9638.t02359	HSF-type DNA-binding domain, putative	HSF_DNA-bind	GCGCCTCTTCAAGCACAACAACTT	TTCCATGTAGGTGTTGAGCTGCCG	61	1	1.90455	J
Os12g41210	9640.m04033	9640.t03940	DNA binding protein, putative	CXC	TACTGTGACTGCTACCAGGGAGGA	TTCATTTGGTGTTGGTCCAGCAAG	135	1	1.78342	J
Os10g28340	9638.m02397	9638.t02359	HSF-type DNA-binding domain, putative	HSF_DNA-bind	TTTCACAGGCAAGGAGGAGCAGTC	CCCAACTGTTGAGCCAGTTCGT	75	1	1.85293	S
Os12g41230	9640.m04035	9640.t03942	DNA binding protein, putative	CXC	TTTACTGGGCTGGGGCAGTTGAAG	TTTGACAAGCACCAGGGAGCATT	72	1	1.8851	S
Os10g28340	9638.m02398	9638.t02359	HSF-type DNA-binding domain, putative	HSF_DNA-bind	TTTCCCAGACTATGGACGCCACTG	TGGAGGCAGCCACCATATTACAGA	95	1	1.85715	S
Os12g41230	9640.m04036	9640.t03942	DNA binding protein, putative	CXC	TTTACTGGGCTGGGGCAGTTGAAG	TTTGACAAGCACCAGGGAGCATT	72	1	1.87372	S
Os10g28340	9638.m02399	9638.t02359	HSF-type DNA-binding domain, putative	HSF_DNA-bind	TTGGATCTTTGCCATCGGGGCT	GCAAGTAGCAGGGCTGAAATGGAG	95	1	1.89595	S
Os02g33430	9630.m03176	9630.t03067	E2F homolog	E2F_TDP	TGGAAGGGCTTGGATGATTCAGGA	TGCCTGCAAAGCTGAAAGACCATT	60	1	1.86411	J
Os01g36630	9629.m03458	9629.t03331	expressed protein	JmjC	GGGACCAAAAGGAACTTGGACTCC	TTTTCTGCCGCATACATTTGCCG	82	1	1.87735	J
missing annotation:	9630.m04961	9630.t04785	DP-E2F protein 1, putative	E2F_TDP	GCAGCCATTATGTCGGATGACGAA	TTCTCGCTCTCGGTATCACCATCA	71	1	1.81961	J
missing annotation:	9629.m06747	9629.t06425	jmjC domain, putative	JmjC JmjN zf-C2H2	TTGGTGCAGAATGCAGGGGAATT	TCCCATGACTGAAACCGCAGTG	70	1	1.93456	J
Os03g05760	9631.m00499	9631.t00471	Transcription factor E2F/dimerisation partner (TDP), putative	E2F_TDP	TTCCTCACAGGCTCCAACGAGCAA	TGCCACCTTTGTCAGGACCAACTG	71	1	1.76674	J
Os02g01940	9630.m00093	9630.t00092	Similar to ENBP1	JmjC	AAGGGTGACAAGGAGTTTGCCG	TTTCAACCAAGGGAGCAAAAAGCG	84	1	1.89847	J
Os06g13670	9634.m01361	9634.t01299	DP-E2F protein 1, putative	E2F_TDP	TTGCAAGCTTCGATCCGAGCATAG	AAATTCTGAGTGAGCAGCCCAAGG	60	1	1.85329	J
Os02g46930	9630.m04563	9630.t04401	hypothetical protein	JmjC JmjN	TGGGCCAAAACGCTTGAAAATTCG	TCCTCCAGCTCAGAAATCCTGCT	63	1	1.81653	J
Os02g36510	9630.m03486	9630.t03370	Similar to gene_id:MQN23.3	EIN3	TGTTCGACCTCATCGGGAGCTATC	TCACTCGTCCATGAAGTGCAACAC	62	1	1.75412	S
Os02g58210	9630.m05809	9630.t05574	jmjC domain, putative	JmjC	TGTCGAAGAGCCTCCAAGAAAGGA	TCTATCAGCCAAGGACGCAACAAG	93	1	1.71758	J
Os03g20780	9631.m02065	9631.t01929	Ethylene insensitive 3, putative	EIN3	TGGCCCTTGCTTCAATAGGCAAAC	AGCCAGGAGACCAGGAGATTATCG	63	1	1.78422	S
Os02g58210	9630.m05810	9630.t05574	jmjC domain, putative	JmjC	TGTCGAAGAGCAGCCTCCAAGAAA	AGCCAAGGACGCAACAAGCGTA	90	1	1.7446	J
Os03g20780	9631.m02066	9631.t01929	Ethylene insensitive 3, putative	EIN3	TTGGCTTTGGCCCTGGCTTT	TTGCCATGACCTTGGAGGAGAGGA	99	3	1.48447	S
Os03g05690	9631.m00492	9631.t00464	jmjC domain, putative	JmjC JmjN zf-C2H2	TGATCGGATCGCGTCACTAGCA	CTACAGCAGGGCACACCATTGT	90	3	1.85498	J
Os03g20790	9631.m02067	9631.t01930	Ethylene insensitive 3, putative	EIN3	GGCTCTGGTTTCAACATGTCAGGT	AATTCGAGCCGTCATTCTTCTGCT	79	1	1.92309	S
Os03g22540	9631.m02249	9631.t02100	jmjC domain, putative	JmjC	GCTCAAACCAAGCAGAGGTGGA	TCTTCCCCCTTGTGACCATCTGAA	76	1	1.84527	J
Os01g38610	9629.m03667	9629.t03530	Helix-loop-helix DNA-binding domain, putative	HLH	TTGGTAGGTTAGCTACGACGACGA	TTCCACACGCTCTCGCTCAAGA	79	1	1.42009	S
missing annotation:	9631.m04568	9631.t04334	putative homeobox, 5'-partial	ELK KNOX1 KNOX2	GAGGGAAACGGATGCAATCAAAGC	GCTCCGACCTTCTGGCAATCTATG	93	1	1.49614	J
Os01g39330	9629.m03744	9629.t03604	Helix-loop-helix DNA-binding domain, putative	HLH	TCCCACCTTGCTCCAAGAAGGA	TGATCTCCGTCTCCAGCGACTT	81	1	1.87296	J
missing annotation:	9631.m04570	9631.t04336	putative KNOX class homeodomain protein	KNOX1 KNOX2	TCGACTCCTTGGCACTAGACGAAG	TTCTCTCCAAATGCGGCGCTCT	94	1	1.53024	J
Os01g39480	9629.m03760	9629.t03619	Helix-loop-helix DNA-binding domain, putative	HLH	GCTGGTAGCAGCATCAAGAACCAT	TGGACGGGACCAGTGATTTGAGAG	97	3	1.4137	S
Os03g51690	9631.m05051	9631.t04798	homeobox 1 protein OSH1	ELK KNOX1 KNOX2	CGCAATATCCTTTCCTCCGGCTCT	TGTCTCTCCTCCGCTACCTTCTTG	60	1	1.5967	J
Os01g51140	9629.m04953	9629.t04753	Helix-loop-helix DNA-binding domain, putative	HLH	ACGGGTGCCATCTGATAGAGGAAA	ATTGCTCGTCCAGGCCACTCTT	67	1	1.84929	S
Os03g51710	9631.m05053	9631.t04800	knotted1-type homeobox protein	ELK KNOX1 KNOX2	TGGAGGATTACTGCAAGCTGCT	TGGCCCAGAATTGATGGAGTTGAG	119	3	1.64559	J
Os01g51140	9629.m04954	9629.t04753	Helix-loop-helix DNA-binding domain, putative	HLH	TGGGACAAGAACCACAGGAACCA	CGTACTGTCTTGCTGAGGCTGTGA	94	1	1.80481	S
Os03g56110	9631.m05482	9631.t05199	knotted1-type homeobox protein OSH43	ELK KNOX1 KNOX2	TTGTGAAGGCACGGGATCATCAG	AACGAGCCACCGTACTTCCTCA	90	3	1.80154	S
Os01g56690	9629.m05549	9629.t05318	Helix-loop-helix DNA-binding domain, putative	HLH	CCAACCGGCGCATCATCATCAAAA	TTGCCACCGCTCATGTAGTTCC	68	1	1.48713	J
Os03g56110	9631.m05483	9631.t05199	knotted1-type homeobox protein OSH43	ELK KNOX1 KNOX2	TTCGTTGTGGACGGCATGTACC	CCATGCAAACACCATGCGATCC	67	1	1.84608	S
Os01g57580	9629.m05643	9629.t05406	Helix-loop-helix DNA-binding domain, putative	HLH	TTCCTTCACGAACAAGTTGCGTCT	TCTGCTGGAAGTGCTGCAATGG	76	1	1.92743	J
Os03g56140	9631.m05486	9631.t05202	putative knotted1-type homeobox protein	KNOX1 KNOX2	TGGGAGCTGCACTACGACAAATG	CCAGTTGCTGATCTGCTTCTGGT	99	1	1.49899	S
Os01g61480	9629.m06053	9629.t05786	Helix-loop-helix DNA-binding domain, putative	HLH	TGTGTCTTCGTCCAGGAGACTGAC	ACCAGACTCCTCACCGTGGACATT	69	1	1.29777	S
Os04g45810	9632.m04407	9632.t04303	Homeobox associated leucine zipper, putative	HALZ Homeobox	TCGAGTCCCTCAAGCAAGAGAAGC	TCTCTCTTAGCTCGTGCAACTGGA	60	1	1.79344	J
Os01g67480	9629.m06705	9629.t06386	Helix-loop-helix DNA-binding domain, putative	HLH	TCAGCAACATCGACTCCCAGTTTG	TGGCTGGAGCTGCAAGAAGTCATC	86	1	1.89983	J
Os04g48070	9632.m04653	9632.t04529	START domain, putative	Homeobox START	TGATTGCCAAGGCATCAACCACTG	TCACTCACAAGAAGCAATGCACCA	82	1	1.77585	S
Os01g68700	9629.m06825	9629.t06499	Helix-loop-helix DNA-binding domain, putative	HLH	TCAGGTTGGTGCTTTCTGGCAAG	TTGGAAGAGGTGGCGATCTCCT	87	1	1.93284	J
Os04g48070	9632.m04654	9632.t04529	START domain, putative	Homeobox START	TGCCAAGGCATCAACCACTGAGGA	GCCTGCATAAGAAGCAATGCACCA	78	1	1.73791	S
Os01g72370	9629.m07159	9629.t06820	Helix-loop-helix DNA-binding domain, putative	HLH	ACGCCGATCACACTAAGAAGCTGA	TGTACTTGAGCACGCGAGACAC	60	1	1.83391	J
Os04g48070	9632.m04655	9632.t04529	START domain, putative	Homeobox START	TGCCAAGGCATCAACCACTGAGGA	GCCTGCATAAGAAGCAATGCACCA	78	1	1.78915	S
Os02g02480	9630.m00151	9630.t00146	expressed protein	HLH	TGTCCCTCGCATGAGTTTGTTCAA	ACAAGTACTGCCAAGCCAATGCT	77	1	1.83478	S
missing annotation:	9633.m00315	9633.t00297	KNOX2 domain, putative	KNOX1 KNOX2	TCGAATGCCGCAAGGTTGGT	GCAGTACGTCTCCATGAACTCGT	149	1	1.36201	J
Os04g38400	9632.m03623	9632.t03567	ethylene-insensitive3-like 4 protein., putative	EIN3	TGGACGACAAAGGCAAAGCCAAGG	ACCCGGACTCGGAGTCACTAAAGA	96	1	1.47375	S
Os03g27250	9631.m02687	9631.t02510	putative phosphatidylserine receptor long form	F-box JmjC	TGGGGTGGTTCAATTCCACAGGT	AAGCGGATGTCGTCAGGGAGATA	68	1	1.86863	J
Os07g48630	9635.m04909	9635.t04789	Ethylene insensitive 3, putative	EIN3	TGCTGCTCTGAGCAACAACAAGTT	GCTCGCTCCTCTTCTGGATGAAGT	89	1	1.79986	S
missing annotation:	9631.m03109	9631.t02908	jmjC domain, putative	JmjC	CATTCGAGCAGAAGCTAGGCGAT	CAAGATTGGTGTGGACATCCAGCA	61	1	1.82346	J
Os07g48630	9635.m04910	9635.t04789	Ethylene insensitive 3, putative	EIN3	AGAGAGAGTCAGAGAGAGGTGGAT	ACTTAATAGCAGCAGCAGAGCAGT	60	1	1.86915	J
Os05g10770	9633.m00940	9633.t00890	similar to Human XE169 protein	FYRC FYRN JmjC JmjN zf-C5HC2	CCGTAATGATGGGGGTTACCACCA	CGGAAGGGTAGCAAAAGGTCCAAA	86	1	1.63982	J
Os08g39830	9636.m04025	9636.t03916	Similar to ethylene-insensitive3-like 3 protein	EIN3	TGGTGGCAGAAGTTCCTGTATCGT	TTGCAGCAGGTTAAGCGGAACA	100	1	1.87972	J
missing annotation:	9633.m02102	9633.t02035	similar to Human XE169 protein	FYRC FYRN JmjC JmjN zf-C5HC2	TCTCCTACATGAGCTGGTTACGCA	TCGCCTGGATTCTGAACAACACG	90	1	1.8394	J
Os08g39830	9636.m04026	9636.t03916	Similar to ethylene-insensitive3-like 3 protein	EIN3	TGGTGGAAGGAGAAGGTTCGGTTC	TGCGCTTAGCATCAACCAGCATT	94	1	1.90634	S
Os09g31050	9637.m02747	9637.t02693	expressed protein	JmjC	TGGTTTCACCATGTGAGCCAGAG	CGACGAACTACCATCGATCTCCAA	138	1	1.75214	S
Os09g31400	9637.m02784	9637.t02726	Ethylene insensitive 3, putative	EIN3	ATAGGTTAGGCTCCAATGCCTCCT	ATCCTACTGACAAAATGGGCGACA	60	1	1.90556	J
Os10g42690	9638.m03911	9638.t03798	putative retinoblastoma binding protein	JmjC JmjN	TGACCCAGTCTGTCTTCATCACGA	CCTCCCTAACGTAGACAACCTGGT	80	1	1.83982	J
Os01g13740	9629.m01351	9629.t01285	myb-like DNA-binding domain, SHAQKYF class, putative	G2-like Myb_DNA-binding	ACAGTATAACGCGGCGAGGAAGTG	AAACCTCTGCAACATGGCGGCT	100	1	1.73294	J
Os11g36450	9639.m03289	9639.t03227	expressed protein	F-box JmjC	TGTGAGCAGGAGGAATCTGTTGAA	GTTTACCCTGTCTGTAGTCCCTGA	91	1	1.79719	J
Os01g62660	9629.m06190	9629.t05905	myb-like DNA-binding domain, SHAQKYF class, putative	G2-like Myb_DNA-binding	TTCTCCACCACCACCTCCTCCT	TAGTCGTTGCGTCCGAGGTTC	137	1	1.92579	S
Os12g07200	9640.m00647	9640.t00621	hypothetical protein	JmjN	TCCAGCTCAAGGCCCTCTTCTA	TTGCCGTACTCGACGCTGAA	64	1	1.36884	S
Os01g74020	9629.m07338	9629.t06986	myb-like DNA-binding domain, SHAQKYF class, putative	G2-like Myb_DNA-binding	TATCGCCTCTACGTGAAGCGGATG	GGTAAGGAGAAGGAACCTGGTCGT	124	1	1.79237	S
Os12g18150	9640.m01784	9640.t01738	jmjC domain, putative	JmjC JmjN zf-C2H2	TCAACGCCATCATGGCCTTTCAAA	GGGAACACCAGCAGAAAGAAGCA	83	1	1.77677	J
Os02g08500	9630.m00809	9630.t00761	response regulator 9	G2-like Myb_DNA-binding	ATGTTGTCTGCGAACGGGGAAA	TGCTCAAGACGCACTGGCTTCA	92	1	1.8031	J
missing annotation:	9629.m01005	9629.t00958	hypothetical protein	SRF-TF	TTCTGAGACCGATCTGAGCTGC	TTTATCTCGATCTTCCCCCTCCCC	138	1	1.72259	J
Os02g14490	9630.m01347	9630.t01271	hypothetical protein	G2-like Myb_DNA-binding	AGCAGTTTCAGGAACCAAGAGTGG	CGACGACGGATTCATCGTCTCCTT	72	1	1.86689	J
Os01g11510	9629.m01106	9629.t01058	SRF-type transcription factor (DNA-binding and dimerisation domain), putative	SRF-TF	TTGCTCCTCTGCCATCGCCATT	TTGCATGAACGGAGCCTGCACTTG	80	1	1.35375	S
Os03g03760	9631.m00287	9631.t00272	myb-like DNA-binding domain, SHAQKYF class, putative	G2-like Myb_DNA-binding	TGCAAGGGATACAGGTGCAACAG	TCCAAACTTCCACACCACCTCCAT	66	2	1.49773	J
Os01g23770	9629.m02293	9629.t02192	SRF-type transcription factor (DNA-binding and dimerisation domain), putative	SRF-TF	GGTGACATCCAGATGCAGACGA	ACGAGAAAGTGCTCGGCGAA	65	2	1.41531	J
Os02g02480	9630.m00152	9630.t00146	expressed protein	HLH	TCCAGGGTGCAATCTGCAAAAGTC	AGCGAGAGGTCGGGGAAGAATT	62	1	1.89354	S
missing annotation:	9633.m03530	9633.t03420	Homeobox domain, putative	Homeobox POX	GTGCTGTTTCGGTTCTTCGTGC	TCGCTGTCAGTTGGATACGGGT	67	1	1.90838	J
Os02g02820	9630.m00194	9630.t00184	Similar to bHLH transcription factor	HLH	GCTCGTCCCAAACATCACCAAGAT	TCCTTCACCTGCTTCTGCAACC	90	1	1.6662	J
missing annotation:	9633.m04569	9633.t04403	DDT domain, putative	DDT Homeobox	CGCCTATTGTTCCAGAGCAACAGA	TGCCCAGAAAACATTTTGGCCTCA	67	1	1.78129	J
Os02g12820	9630.m01167	9630.t01102	Helix-loop-helix DNA-binding domain, putative	HLH	TGGCATTAAGATGGCGGCGTTC	GGAAGAAGTCCTCGGAGAAGACCT	149	1	1.764	J
Os06g04850	9634.m00403	9634.t00385	Similar to homeobox protein HAT14 [imported] - Arabidopsis thaliana (fragment)	HALZ Homeobox	TGGGTTCTGTCTGAACTCCGGCAT	ACCACATCATCACGCCTGATCACT	60	1	1.89029	S
Os02g13670	9630.m01262	9630.t01189	Helix-loop-helix DNA-binding domain, putative	HLH	GTCTACACCATCCACGCCATGATT	ATCTCTGCACCACCCTCTCAATGC	64	1	1.47153	J
Os06g04870	9634.m00405	9634.t00387	Homeobox domain, putative	HALZ Homeobox	TCCACTCTCAACCCCAAGCA	CTTCAGGTACTCGCAGTCCA	138	1	1.79226	J
Os02g15760	9630.m01478	9630.t01400	Similar to gene_id:K19E1.1	HLH	TCAAGAGGGGAGATCAGGCGTCAA	AGCGAGCGAAGCACTTGCTGAA	79	2	1.4256	J
Os06g10600	9634.m01035	9634.t00984	homeobox protein, putative	Homeobox START	TCATGGACACGAACAAGTGGATGG	TGGTGTGAGCTTTGGACACGATG	60	1	1.57495	J
Os02g34320	9630.m03265	9630.t03155	hypothetical protein	HLH	TCCCTGTTCACCATCCACACCA	CACATTATCTCCGAGACAGCCAGT	104	1	1.55357	J
Os06g43860	9634.m04240	9634.t04117	KNOX2 domain, putative	ELK KNOX1 KNOX2	TGGCACAGCAATCCTGCTTCATCC	TTGCCATCACCTGCATTGCTTCTT	71	1	1.93735	S
Os02g35660	9630.m03396	9630.t03282	Similar to gene_id:F2C19.2	HLH	TAGACAGCCTGCTGAAGCTTGC	GCACTACCACTCCCATTGCCCTTT	99	1	1.88924	J
Os06g43860	9634.m04241	9634.t04117	KNOX2 domain, putative	ELK KNOX1 KNOX2	TGGCACAGCAATCCTGCTTCATCC	TGCTCGGCCTTGCCATCACCTTTT	69	1	1.92217	S
Os02g39140	9630.m03762	9630.t03635	Helix-loop-helix DNA-binding domain, putative	HLH	GAGAGGGAACGGAGGACGAGAATT	TGTCCGCTGTGCTTGTTTGCTT	91	1	1.85	J
Os06g43860	9634.m04242	9634.t04117	KNOX2 domain, putative	ELK KNOX1 KNOX2	TGGTATGGGCTTTGGCCCCTTAAT	GCTCTTGCCGTACACGCTCAACTA	71	1	1.68579	S
Os02g46560	9630.m04526	9630.t04364	Helix-loop-helix DNA-binding domain, putative	HLH	AGCTGCTCAAGATGATCGCC	TTCCTCCACCTTGACGCTGA	113	1	1.72529	J
Os06g48290	9634.m04716	9634.t04568	Similar to homeobox protein PpHB4	HALZ Homeobox	AGAAGAGCCAGGACGAAGCTGA	CTCTCGCAGCATCGCTTCAAGA	68	1	1.61295	J
Os02g47660	9630.m04639	9630.t04476	Similar to helix-loop-helix protein homolog, putative	HLH	TGGAGCCATGCCTCAACGTGAATG	CACTGAACAAACCGTGAGAGCCAA	66	1	1.77896	J
missing annotation:	9635.m00302	9635.t00296	hypothetical protein	ELK KNOX1 KNOX2	TCCTCCTCGCCGATGGTAAATCT	TCGATCTCAGGCGGCTCGTTTT	91	1	1.83278	J
Os02g48060	9630.m04682	9630.t04518	retrotransposon protein, putative, unclassified	HLH	GGCCATCAGCTACGTCAAGTTCCT	AACTCGTCCGTCGCAAGAACCTT	60	1	1.88834	J
Os07g42750	9635.m04283	9635.t04186	retrotransposon protein, putative, unclassified	Homeobox RVT	TGCTATTGAGGCACACATGCCTGA	TGCGAAGACTTCATCCACAAACCA	60	1	1.75746	J
Os02g49480	9630.m04844	9630.t04668	Similar to myc-like protein - Arabidopsis thaliana	HLH	GGAAAAGAACAGCACACCCAGCAA	TGGTTCAGACTCTTGGCGCATTG	73	1	1.82717	J
Os08g04190	9636.m00341	9636.t00327	140640 homeobox protein	Homeobox START	TGAAGACGCAGCATGAGAGACAC	ATGTTCTCTGCCCGCAGCTTCT	73	3	1.7528	J
Os03g55760	9631.m05443	9631.t05163	expressed protein	G2-like Myb_DNA-binding	TCCCACAAGGAGGACTGACCAAAC	GGTGCAACGAGTCAACAATCGC	68	1	1.8487	J
Os01g66290	9629.m06574	9629.t06266	K-box region, putative	K-box SRF-TF	TGCAGAATGCAAACAGGCACCTCA	GCTCCTTTGCGGTCATATTGCCAA	60	1	1.39798	J
Os04g47890	9632.m04632	9632.t04511	myb-like DNA-binding domain, SHAQKYF class, putative	G2-like Myb_DNA-binding	TGGCACGGGAAGGAGATCAGAGAT	GGACTTGCTCATCAGCACCACAT	74	1	1.49852	J
Os01g69850	9629.m06892	9629.t06565	SRF-type transcription factor (DNA-binding and dimerisation domain), putative	SRF-TF	GCTGTTCAAGAAGGCGTTCG	AGTACTCGTAGAGCTTGCCGAC	92	1	1.77295	S
Os05g34110	9633.m03155	9633.t03063	transposon protein, putative, CACTA, En/Spm sub-class	G2-like Myb_DNA-binding	TTCGTTCGCTTCATCTCCCCCTCT	TGATGCGATGGGACTTGCTCGAT	75	1	1.92456	S
Os01g74440	9629.m07383	9629.t07028	SRF-type transcription factor (DNA-binding and dimerisation domain), putative	SRF-TF	ATAATGGTGGTGGTGGGATGGTC	TCTCTATCTTCTCGTCCGCCCT	111	1	1.62817	S
Os05g41240	9633.m03861	9633.t03733	Similar to transfactor-like protein [imported] - Arabidopsis thaliana	G2-like Myb_DNA-binding	GCTTGGTGGACCTGATAGAGCAAC	TCCCAGGAACACCCATTACAGTGA	62	1	1.82782	J
Os02g01360	9630.m00039	9630.t00039	SRF-type transcription factor (DNA-binding and dimerisation domain), putative	K-box SRF-TF	TCCTCCGACTTGCAGAGGACAAT	CTCCACTTCTGGACGCATGATTCC	98	1	1.79839	J
Os06g45890	9634.m04461	9634.t04323	GARP-like putative transcription factor KANADI3	G2-like Myb_DNA-binding	GGCCGCTCATCAATGCCATCAATA	TGGAAGAAGACGCCCTCTGGTTTG	72	1	1.81953	J
missing annotation:	9630.m03529	9630.t03412	hypothetical protein	SRF-TF	TCCAGCACCAGCATGAAGTCAGTT	ATTTGCGACGGCTTGCTGCTCA	72	1	1.90924	J
Os07g02800	9635.m00188	9635.t00185	myb-like DNA-binding domain, SHAQKYF class, putative	G2-like Myb_DNA-binding	TTCAGAAGTACCGCCTGCACAACC	TGTAACAGAGCCCTTGCATGAGCA	90	1	1.86532	S
Os02g45770	9630.m04440	9630.t04280	MADS box protein - rice	K-box SRF-TF	GGCGAGACAGAGAAAGACGCAA	TGACGCTCCTTTCTGCGAAGTTC	66	1	1.51511	J
Os07g02800	9635.m00189	9635.t00185	myb-like DNA-binding domain, SHAQKYF class, putative	G2-like Myb_DNA-binding	TGTGAACCAACCGATTGTGCTCAT	GGAGCTGCTTTGCTCTTGAGGAAT	64	1	1.86678	S
Os02g49840	9630.m04882	9630.t04706	SRF-type transcription factor (DNA-binding and dimerisation domain), putative	K-box SRF-TF	TAGCATTTGGCAGAGGGAGGCA	TAGGCCAGAAAGCTCCTCACCCAT	97	1	1.79926	J
Os07g25710	9635.m02465	9635.t02420	myb-like DNA-binding domain, SHAQKYF class, putative	G2-like Myb_DNA-binding	TTCGTCCCAGGCGATAAGGTTCTC	AAGAACTCCCACTACTCGGCGGTT	98	1	1.9118	S
Os03g03100	9631.m00221	9631.t00208	SRF-type transcription factor (DNA-binding and dimerisation domain), putative	SRF-TF	GCCTTTTTTGGTGAGTCGCCCT	GGCGGACAAGGCAAAAGTGGTAAA	72	1	1.88727	S
Os07g25710	9635.m02466	9635.t02420	myb-like DNA-binding domain, SHAQKYF class, putative	G2-like Myb_DNA-binding	TGCCTTTTCACGGGGAACAGAACA	GCGCTGGGGCAAGCTTTGATAT	60	1	1.87234	S
Os03g03100	9631.m00222	9631.t00208	SRF-type transcription factor (DNA-binding and dimerisation domain), putative	SRF-TF	TTGCCTTTTTTGGCCGCAGC	TCTCTATCCGCTTCATCTGCGTCT	93	1	1.94207	J
Os07g25710	9635.m02467	9635.t02420	myb-like DNA-binding domain, SHAQKYF class, putative	G2-like Myb_DNA-binding	TGCCTTTTCACGGGGAACAGAACA	GCGCTGGGGCAAGCTTTGATAT	60	1	1.84274	S
missing annotation:	9631.m00823	9631.t00769	Similar to MADS box protein	SRF-TF	AGCAATACGGAGGATCGACAACCT	AGCTCCTCGGCCTTCTTGAACA	87	1	1.83977	S
Os08g06370	9636.m00570	9636.t00549	myb-like DNA-binding domain, SHAQKYF class, putative	G2-like Myb_DNA-binding	TGACAGGGCAACGCCAAAGT	TTGACATGAGCCAGGGTGAGGT	69	1	1.87579	J
missing annotation:	9631.m01080	9631.t01009	Similar to MADS box protein - rice	SRF-TF	CATGTGAAACACTCGTCGATCTGA	GCAGTTCAATTTGTCTCCCCACTC	72	1	1.4855	J
Os08g33050	9636.m03309	9636.t03229	myb-like DNA-binding domain, SHAQKYF class, putative	G2-like Myb_DNA-binding	TCGCCGAGAGATCTATGGCTTTCA	GGCTCCATGTCCTCAACTGTAACC	80	1	1.60544	J
Os03g14850	9631.m01426	9631.t01333	Similar to F3M18.10	SRF-TF	GACCAAAAGGTCTGGTGGCAGTT	TCAAGCCCAATGCCAACAAGAGAA	67	1	1.41249	J
Os02g51320	9630.m05041	9630.t04859	Helix-loop-helix DNA-binding domain, putative	HLH	TTAGCACTAGGGGCCTAAGCAGAG	TGTGGGGGTTCAGAGAGGACACAT	84	1	1.85973	S
Os08g19590	9636.m01922	9636.t01877	START domain, putative	Homeobox START	TTTTGGATGCTAACCGCTGGAGAG	TGGTGTTTGCACTTGCCACGATG	60	1	1.87784	S
Os02g52190	9630.m05139	9630.t04954	hypothetical protein	HLH	GCCTCAAGATGGAGGATGAATGCC	AACTAATGCACTCGCCAGCGAT	99	1	1.81015	J
Os08g19590	9636.m01923	9636.t01877	START domain, putative	Homeobox START	CTGACAGCACAAAAGTGGTGATGC	GTGGCCTTAGACATCGACGCAAAT	100	1	1.80606	J
Os02g55250	9630.m05489	9630.t05278	Helix-loop-helix DNA-binding domain, putative	HLH	TTGCCTCCATGCCATGTTGTCTC	GCAACGCCTTCATCCTCTCAGCTA	60	1	1.5659	J
Os08g19650	9636.m01931	9636.t01883	Similar to probable homeobox protein OSH45, splice form OSH45 [similarity] - ri	ELK KNOX1 KNOX2	CGTCAAAACCAAACGCAAGAGGTG	TGGATGAATTCCTCCTGCCCTGTA	97	1	1.87226	J
Os02g56140	9630.m05571	9630.t05357	Helix-loop-helix DNA-binding domain, putative	HLH	TTGCCACGCCGATTAAGGTCAC	TGCTCATCAGGAGGAGCAGCATAT	73	2	1.38105	J
Os08g19650	9636.m01932	9636.t01883	Similar to probable homeobox protein OSH45, splice form OSH45 [similarity] - ri	ELK KNOX1 KNOX2	ACCAAACGCAAGAGTAATGCAGGT	TCCTGCCCTGTAACCCAGCATAGT	86	1	1.90919	J
Os03g03000	9631.m00211	9631.t00198	Helix-loop-helix DNA-binding domain, putative	HLH	AGAACCAGCGGATGACGCACAT	TGTAGTTGGAGGGGATGAGCGAT	99	1	1.53589	S
Os08g32080	9636.m03205	9636.t03130	Homeobox associated leucine zipper, putative	HALZ Homeobox	TTCGAGGAGGAGAACAAGCTGG	TCGAGCTGCTTGGTCTTCCA	128	3	1.84265	S
Os03g04310	9631.m00344	9631.t00328	Helix-loop-helix DNA-binding domain, putative	HLH	TACAAGAGGACGGGAAGAGGCAAG	AGCTACAGACACCTTCCGCCATAG	94	1	1.87574	J
Os08g37580	9636.m03776	9636.t03684	Homeobox associated leucine zipper, putative	HALZ Homeobox	TTCACGTCGTGAGACAGTAGGGAT	ACACCACCACCACCATCTGCAA	83	1	1.85996	J
Os03g10770	9631.m00991	9631.t00923	hypothetical protein	HLH	CGCAAAGCCTCTATGCCAGGAAGA	TGCTGATGTCCACCTTGGTTCCAT	99	1	1.42567	J
Os09g27450	9637.m02409	9637.t02378	homeobox-leucine zipper protein hat14 (hd-zip protein 14)	HALZ Homeobox	CACAGCACCCTAAACCCCAA	TCCGTCTGCTTCAGCTTCGT	119	1	1.58932	J
Os03g12760	9631.m01202	9631.t01122	Helix-loop-helix DNA-binding domain, putative	HLH	TCTTGCTGAGGAGCCTGAAGAGTT	TCCCAGCGAATTGCTCTTGCATC	80	1	1.65575	J
Os09g29460	9637.m02613	9637.t02565	Homeobox domain, putative	Homeobox	CGACCAGGCGTTCACTGAATTTTA	CCAACCCCTCCATATCCATCATCA	128	3	1.81859	J
Os03g12940	9631.m01223	9631.t01141	Helix-loop-helix DNA-binding domain, putative	F-box HLH	TCCTACCGGCGATACTCAGCTAAG	TGAGCCCTTCCTTTTACTGCCCTT	76	1	1.85498	J
Os09g35760	9637.m03001	9637.t02934	OCL3 protein	Homeobox START	CGCAGCGGGTCAATTCAACTGA	TGCTTGCAGAAACGCAGGAACA	95	1	1.71192	J
Os03g15440	9631.m01490	9631.t01392	HLH DNA-binding protein, putative	HLH	GGCTCGGTTTGTGTTGCGTTCTT	GTGGTCTCCATGAGCACCCATCTA	61	1	1.73926	S
Os10g01470	9638.m00050	9638.t00049	Homeobox associated leucine zipper, putative	HALZ Homeobox	CCCTAAGCAAAAGGTTGCTTTGGC	TTCAGCTTCGTCCTGGCTCTTCTG	96	1	1.82728	J
Os03g17130	9631.m01681	9631.t01562	Helix-loop-helix DNA-binding domain, putative	HLH	TTACGGCAAGACAGACACCGCATC	TCCAGGGTAAGGCGCTGTCAGAAT	100	1	1.81015	J
Os10g23090	9638.m01962	9638.t01931	Homeobox domain, putative	HALZ Homeobox	GTTGATTCTCTCAAGAATTGGGCT	GACCTCATGTTGTCCTCTTGTTG	105	1	1.88389	J
Os08g33750	9636.m03382	9636.t03298	Similar to probable transfactor F24J1.30 [imported] - Arabidopsis thaliana	G2-like Myb_DNA-binding	TGCAGATGCAGAGGGAAGTCCAGA	AGTTGCAGATGCCTCTTGACCTCA	67	1	1.83511	J
Os03g37670	9631.m03612	9631.t03407	hypothetical protein	SRF-TF	TTGCCGCAGAAGGACCAATACG	ATTGGCGATGCGCTGCTTGA	69	1	1.46867	S
Os12g01490	9640.m00049	9640.t00049	Similar to hypothetical cytoskeletal protein	G2-like Myb_DNA-binding	GCCATGTCAAGAGCCATCTCCAGA	AAGATCTCCATGAGCCACCACCT	87	3	1.85622	J
missing annotation:	9631.m03704	9631.t03498	putative transcription factor	SRF-TF	TTTGTTCAGAGGTAGCGGCAGAAG	TGAAAGGTTGCACCATGTCACCA	65	1	1.44845	S
Os12g39640	9640.m03870	9640.t03780	myb-like DNA-binding domain, SHAQKYF class, putative	G2-like Myb_DNA-binding	GCAGCAGCACAAGGTGTCCAAT	GCGTCGGCTTTCTCCAGTGATTTT	81	1	1.83689	J
Os03g54160	9631.m05320	9631.t05049	AP1-like MADS box protein	K-box SRF-TF	ACGAGCTTCAACGGAAGGAAAAGT	AGCTGTAGGAAGGAGCAAGGGTT	82	1	1.66014	J
Os12g40100	9640.m03918	9640.t03828	transcription factor KANADI4, putative	G2-like Myb_DNA-binding	TCTAGGAAGTCCCAGTCACCAGGA	TGCGAGGTAATGAGGAGGCCAA	75	1	1.73396	J
Os03g54170	9631.m05321	9631.t05050	putative MADS-box transcriptional factor	K-box SRF-TF	GGTCCTGAAAAGGAAGCTTGACGA	TTGGGGAGGCTCACTGGAAAACAC	124	1	1.38149	J
Os01g45860	9629.m04387	9629.t04217	GRAS family transcription factor, putative	GRAS	CAAGAGGCCGACCACAACAAGA	TAGTAGAACAGCGCCTCCGTGA	62	1	1.81207	S
Os04g25870	9632.m02427	9632.t02407	hypothetical protein	SRF-TF	TTGTCTGGCACGGAGGTTCCAA	TTGAGCCAATGCCCCTTGCAAC	70	1	1.41928	S
Os01g62460	9629.m06168	9629.t05885	GRAS family transcription factor, putative	GRAS	TGGTGTTTTTTTTGGCGCATTTGC	TGTATCCACCACCACCACCAACTC	100	1	1.93851	S
missing annotation:	9632.m03028	9632.t03002	MADS domain transcription factor GGM9, putative	SRF-TF	TCGCCGGGCTGGAGAAGAAG	TCGTCGCCGGAGCAGGAGAG	88	1	1.53468	S
Os01g62460	9629.m06169	9629.t05885	GRAS family transcription factor, putative	GRAS	AACCTGCGCCTCTCGAAAACACTG	AGACGAGCGAAACGAAGGGTGA	84	1	1.85497	S
Os04g38770	9632.m03661	9632.t03604	SRF-type transcription factor (DNA-binding and dimerisation domain), putative	SRF-TF	TGCCAGCACCAGCATGAAGT	GCTACAAAACTCCTTCAGCTCCGA	103	1	1.8459	J
Os01g67650	9629.m06725	9629.t06403	GRAS family transcription factor, putative	GRAS	TGGACGAAGCGGCGTTTGAT	TGTGGTCCATCCTGGTGACCTT	75	1	1.73445	S
Os04g49150	9632.m04769	9632.t04636	K-box region, putative	K-box SRF-TF	TTCGGTAGCGCCGGAATAAACAA	TGTTCACCACCAGCAAGAGCACTA	95	1	1.56232	J
Os01g67670	9629.m06727	9629.t06405	hypothetical protein	GRAS	TGGAGATGGACAAATTCAGCTCG	AGCTCCTGCACGAAGAACGA	136	1	1.61448	D
missing annotation:	9632.m05078	9632.t04928	SRF-type transcription factor (DNA-binding and dimerisation domain), putative	K-box SRF-TF	GCCCCCCTTGGAGGATTGCAAATA	TCCATCTCCTCAAAACGGGTGCTG	73	1	1.75455	J
Os01g71970	9629.m07118	9629.t06781	GRAS family transcription factor, putative	GRAS	AATGCGCCCGTGCTCGTAGAAT	CGCTACCCCCCCAAACCTTGAAAT	76	1	1.8542	S
missing annotation:	9633.m01001	9633.t00951	Similar to AGAMOUS-like MADS-box transcriptional factor SMADS42D	SRF-TF	GCTGCAACGGGCTACTCAAGAA	TGGAGAAGACGATGAGGGCAACCT	78	1	1.67721	S
Os02g10360	9630.m00955	9630.t00902	Similar to AJ303345 lateral suppressor	GRAS	TCCTCAGGTGGGTCAAGTCCATGA	ACACCGACGAGTAGTAGTCCATCG	147	1	1.6422	S
missing annotation:	9633.m01006	9633.t00956	Similar to MADS-box protein	SRF-TF	AATGCCATGAGGTAGGCCAGCCAA	GCCCCTGGTGTTTTTCTTCCTCCT	69	1	1.54571	J
Os03g26210	9631.m02575	9631.t02405	putative amelogenin precursor	HLH	TTTTCCCATCGCAGCAGCCAAT	AGGGGAACACTGTGCTTGTTGTCA	60	1	1.87562	S
missing annotation:	9638.m02261	9638.t02224	hypothetical protein	HALZ Homeobox	TCGGAGCTGATCAACCTCAACGTC	TTGATCTCGGAGCTGTTCTCGCTG	77	1	1.7697	S
missing annotation:	9631.m03787	9631.t03577	retrotransposon protein, putative, Ty3-gypsy sub-class	HLH	ACGTCACTGTCGGTTGTCGTCCAT	AAACGGACAGCACCTACGGGTAGA	85	1	1.55585	S
Os10g33960	9638.m02980	9638.t02921	putative homeodomain-leucine zipper protein	Homeobox START	TCTCCTCGTCTCCTGACGATTTCG	TCTCCGCCTTCAACACAACAACAA	74	1	1.72163	S
Os03g42100	9631.m04050	9631.t03838	Helix-loop-helix DNA-binding domain, putative	HLH	TGCAGCTTCAAATCAAGCTCCTCA	TCCCGTTGTAAGCAATCGGTGC	69	1	1.88059	J
Os10g33960	9638.m02981	9638.t02921	putative homeodomain-leucine zipper protein	Homeobox START	TGCGAGCTACATACAGCACACC	ATCAAGAAACCACCACCCACCAC	93	1	1.83875	S
Os03g43810	9631.m04226	9631.t04009	Similar to BP-5 protein	HLH	TCGGCGAAGATGACAACCTCATTG	GTGATTCTGGCTCTGCATGACGA	71	1	1.83437	J
Os10g39720	9638.m03595	9638.t03500	putative homeobox-leucine zipper protein	Homeobox	AGGTGGACTGCGAGTTGCTCAA	GCTTCAACTTCATGTCGGTGGGA	60	1	1.4883	S
Os03g46860	9631.m04552	9631.t04318	putative ammonium transporter	HLH	ACCATCATGGCAAAGGTGGAGGAC	TGGAGCACAGTGTTTAGCTTCCCT	77	1	1.85763	J
Os10g41230	9638.m03755	9638.t03652	homeodomain leucine zipper protein hox1	HALZ HD-ZIP_N Homeobox	GCACAACACCCTCAATCCCAAG	TCCGTCTGCTTCAGCTTCGT	120	1	1.86168	J
Os03g51580	9631.m05040	9631.t04788	bHLH transcription factor, putative	HLH	GATCGTCCCTGGCCTCAAGAAGAT	TGCTTCACGTACTTGATCGCGTCG	69	1	1.87225	J
Os10g42490	9638.m03888	9638.t03778	putative outer cell layer homeo domain protein	Homeobox START	TAGGGCCATGCTCCTTCGTCTTTG	TAGTGGTTCCTTCTCCGGCGAT	88	1	1.72423	S
Os03g51910	9631.m05074	9631.t04821	Helix-loop-helix DNA-binding domain, putative	HLH	GCCTTGCAGAAAGACTGAGGAGAA	GCATGACTGCCTTACCAGTGATCT	102	1	1.83038	J
Os10g42490	9638.m03889	9638.t03778	putative outer cell layer homeo domain protein	Homeobox START	TTGTCAAGCTCTCACTTGCACCAA	GCAAGAAACCGATGCACGACCAAA	90	1	1.62927	S
Os03g55220	9631.m05383	9631.t05108	putative ethylene-responsive protein	HLH	GCTCTAAGTCACCGGCCTTCAAGA	TTGTGGTTGTGGCAGCAGCA	87	1	1.8317	J
Os12g41860	9640.m04106	9640.t04006	homeodomain transcription factor (ATHB-14) [imported] - Arabidopsis thaliana	Homeobox START	TGGTAGGAGCTATAGGGCTCACAC	TCGGCATCTTCGGTATCAGACCAA	63	1	1.84697	J
Os03g55550	9631.m05418	9631.t05142	putative transcription factor	HLH	AAGCGGAATCAGGAGAGTATGCAG	TGGGAGCAATTGGACTCGTTGTC	62	1	1.84409	J
Os01g08970	9629.m00840	9629.t00802	SSRP1 protein	HMG_box SSrecog	TGACAGGCGAAGAGAAGCAACCT	GCCACGGTAGACAGCAGATTCCTT	86	1	1.89446	J
Os03g56950	9631.m05586	9631.t05291	putative phytochrome interacting factor	HLH	GTTTGGTTCAGGTTGGGGAGCTAC	GCCATCCATCCCACGATTCTTGT	91	1	1.74989	J
Os01g47600	9629.m04569	9629.t04393	expressed protein	HMG_box	CAAGAAGTAGGGAAGGCATGTGGC	CATACTCTGCACGCTTCTCGGTT	100	1	1.92165	J
Os03g56950	9631.m05587	9631.t05291	putative phytochrome interacting factor	HLH	TGGTTTGGTTCAGGTGAGAGAGGT	TCTGCACAAGCAACTAGCCACG	62	1	1.74665	S
Os02g15810	9630.m01483	9630.t01405	Similar to embryogenic callus protein 98b - carrot	HMG_box	AGGACCAGTGGAACGAGATCAAGA	AGCGTTGGAGACCTCCTTGAAGTC	65	1	1.78601	J
Os02g44370	9630.m04292	9630.t04134	GRAS family transcription factor, putative	GRAS	TTGGACGGCACAAGGTACACAAA	TGCTGGGTGGAACAGGCTTAAAC	81	1	1.90207	S
Os06g06750	9634.m00605	9634.t00575	MADS box protein - rice	K-box SRF-TF	GCTGCACTGGAAACTGAACTAAGC	TGGAACCAAGTCCTCGCCAAGA	111	1	1.69144	J
Os02g45760	9630.m04439	9630.t04279	hypothetical protein	GRAS	TTCCGACCGCGCAGAATCAA	CCAGCTCTTGCAACAAGACCAGTT	87	1	1.8165	S
Os06g11970	9634.m01171	9634.t01119	MADS-box protein AGL66	SRF-TF	TCTGTATCTACCGCAGCAGCATCA	CACCTCATCGCTTCCAAACCCATT	67	1	1.67257	J
Os03g15680	9631.m01515	9631.t01417	GRAS family transcription factor, putative	GRAS	AACTTCTGCTGCTCCGACGA	TCGCAGAGCATGGACTCGATGA	68	1	1.79186	S
Os06g30810	9634.m02970	9634.t02881	SRF-type transcription factor (DNA-binding and dimerisation domain), putative	SRF-TF	TTCAAGAAGGCGTCCGAGCTGT	TTGACCGAAGGCGAAGACGTTG	93	1	1.35072	S
Os03g29480	9631.m02874	9631.t02687	putative transcription factor	GRAS	AGTCCATGTCCTCTTTGCTCGC	ACGCTCCCAATGTCATCCTGCT	127	3	1.61166	S
Os06g45650	9634.m04435	9634.t04298	SRF-type transcription factor (DNA-binding and dimerisation domain), putative	K-box SRF-TF	CCGGTCATCTTGATGGAGCTGTTT	TGTCTCCTGAAGCCGAGTGTTTCT	69	1	1.84659	J
Os03g31880	9631.m03136	9631.t02935	putative GRAS family transcription factor	GRAS	ACCACTCCCACTCCCACTACAACA	GCCTCCACCACCCTGGTAATAGTA	65	1	1.76636	S
Os06g49840	9634.m04863	9634.t04702	SRF-type transcription factor (DNA-binding and dimerisation domain), putative	K-box SRF-TF	GCACCGAGATCAGGCAAAGGAT	GGCGGCATCGACATTTTGCTCA	89	1	1.83686	J
Os03g48450	9631.m04715	9631.t04476	SCARECROW-like protein	GRAS	TTTAGAGGCTGGTGGTGTTGCAAA	CCTTCAAAACCTCTGCCTTGCTGA	83	1	1.75262	S
Os07g01820	9635.m00084	9635.t00084	K-box region, putative	K-box SRF-TF	TGCTTGAGTCCATTTCCGAGCTGC	TTCTTCTGCCTCTCCACCAGTTCC	94	1	1.7298	J
Os03g49990	9631.m04878	9631.t04631	gibberellin-insensitive protein OsGAI	GRAS	TTTGGGGGAGGCGAGATCATGAAG	TTGTCCTTGCACGACCCCATATCG	95	1	1.81317	S
Os07g04170	9635.m00344	9635.t00337	hypothetical protein	SRF-TF	CTCTCCCTTCTCACTGATGCAAGC	GGTGCCCCAAAGAATTGTGCCTTA	74	1	1.44977	J
missing annotation:	9631.m05016	9631.t04765	GRAS family transcription factor, putative	GRAS	TTGAGTTGCCACCGGCGTTCTT	CACCTCCAAGCAGACACAGTAAGC	73	3	1.90321	S
Os08g02070	9636.m00106	9636.t00105	SRF-type transcription factor (DNA-binding and dimerisation domain), putative	K-box SRF-TF	TTCGCTCCGCAAAGATGCAGATAA	GCAGCTTTCAACATGCCTTCCTTG	76	1	1.78901	J
Os04g35250	9632.m03390	9632.t03348	lateral suppressor	GRAS	GCCGCCACAAGAATGGCTTACATC	GCCGTCGTGTTTCTCGATCAAGA	72	1	1.83911	S
missing annotation:	9636.m02017	9636.t01967	MADS-box protein, putative	SRF-TF	TTGGCTGCCCTACTGTTCAAGC	TCTCATCACCATTGCCCCCATCAC	93	1	1.40174	S
Os04g46860	9632.m04519	9632.t04409	GRAS family transcription factor, putative	GRAS	TTGGCTTGCCATCACCCACACTAC	AGGGGAACGGCATGAACAAGGT	78	1	1.87516	S
missing annotation:	9636.m03356	9636.t03272	SRF-type transcription factor (DNA-binding and dimerisation domain), putative	SRF-TF	TGCCAGCTCCAGCATGAAATCC	GCCTCAGAACTTGCGTTCATGGTT	87	1	1.87097	J
Os04g49110	9632.m04765	9632.t04632	GRAS family transcription factor, putative	GRAS	TGTAACAGCAACACTCCACCTCCA	GGATGCTTCTATCTCCCCTGCTCT	100	1	1.8697	S
Os08g41950	9636.m04262	9636.t04136	MADS box protein - rice	K-box SRF-TF	TGCAGCACCCAGAGCATGACTAAA	TCGGGTCCTGCGTAACTGCATTTC	65	1	1.48499	J
Os03g58330	9631.m05734	9631.t05427	expressed protein	HLH	TGATGCCAATCTCGCTCGCCAT	TGGGTTCGTGCTTCACTGGTTGTC	78	1	1.96402	S
Os02g44930	9630.m04353	9630.t04194	HMG (high mobility group) box, putative	HMG_box	TGGCGAGCTATGTCTGAGCAAGAG	TGGCCTTGGTCTTCTCGTAGTCCT	85	1	1.91175	J
Os03g58830	9631.m05788	9631.t05478	expressed protein	HLH	CGAAAGGGCACGTCGTGAGAAAAT	TTGTTGCATCCAGGGACAAGATCC	72	1	1.8	J
Os04g47690	9632.m04608	9632.t04491	HMG (high mobility group) box, putative	HMG_box	GGAACAGGAGGGAGAAGGTTCTGA	TCGCCACTGCCATCATTCTCATC	72	1	1.83129	S
Os03g59670	9631.m05874	9631.t05561	putative DNA binding protein	HLH	TGCAAACCCAGCCACTGAATAACA	TGGGTAAGTCTGCAAACCTTGCAT	67	1	1.83126	S
Os04g47690	9632.m04609	9632.t04491	HMG (high mobility group) box, putative	HMG_box	GGAACAGGAGGGAGAAGGTTCTGA	TCGCCACTGCCATCATTCTCATC	72	1	1.86046	S
Os04g28280	9632.m02669	9632.t02649	Helix-loop-helix DNA-binding domain, putative	HLH	TGCCAGGCTGCAACAAGATCAC	CAAAAACTCGACCTGACGCTGC	92	1	1.81939	J
Os05g08970	9633.m00801	9633.t00760	Structure-specific recognition protein, putative	HMG_box SSrecog	GTTCTTTGGCTTCCGTGAACAGGA	TCCACCAACAGAAAGCTGCTTCTC	100	1	1.81848	J
Os04g31290	9632.m02976	9632.t02951	bHLH transcription factor, putative	HLH	GGCAACTCTCACCCTCAAGGTTAG	ATCACCCAGAGCTTCACCGT	81	1	1.90397	J
Os06g51220	9634.m04982	9634.t04813	HMG (high mobility group) box, putative	HMG_box	TTCTCTGGTGGTGTGGGTGTGT	TCTGGCGCTCTCTCTCTTGTGA	97	1	1.95978	S
Os04g35010	9632.m03366	9632.t03324	Helix-loop-helix DNA-binding domain, putative	HLH	TCCCAGGCAAGGTTGCAAATGC	TAGCCAATGGCCTCCCCAACAATG	100	1	1.28427	J
Os06g51220	9634.m04983	9634.t04813	HMG (high mobility group) box, putative	HMG_box	TTCTCTGGTGGTGTGGGTGTGT	TCTGGCGCTCTCTCTCTTGTGA	97	1	1.97709	J
missing annotation:	9632.m04540	9632.t04427	Similar to R-type basic helix-loop-helix protein	HLH	GCCGAGAGAAGCTCAACGAGATGT	TGGATGCCTTGTCAACCTTGCG	78	1	1.75951	J
Os08g01100	9636.m00010	9636.t00010	Similar to AF527617 nucleasome/chromatin assembly factor D protein NFD106	HMG_box	AGCGCAGCGACGAGAACAATGT	TGCCTTTCTTGGGTGGCTGATCT	72	1	1.89583	J
Os04g47080	9632.m04543	9632.t04430	Similar to R-type basic helix-loop-helix protein	HLH	TGCGAGCGTCTGCAATTAAGGGAA	TACGCTGCTGCTGGTTCGTCCAAA	83	2	1.32708	J
missing annotation:	9637.m03227	9637.t03157	high mobility group protein HMGd1 - maize	HMG_box	TCCGCAACACCGTGTCTCCATTAA	TCGATCACTCGTCACCCTGCACAT	95	1	1.73544	S
Os04g50090	9632.m04866	9632.t04730	Helix-loop-helix DNA-binding domain, putative	HLH	CCCTCTACTCCATCAGCGTCAAGA	AAGAACACACCCAAGGGGCCAA	76	1	1.36579	J
missing annotation:	9637.m03228	9637.t03157	high mobility group protein HMGd1 - maize	HMG_box	TGCTGGTTGCTGCTCCTTGCTA	GAGGACACCACATGAGAGCTAAGC	98	1	1.88264	S
Os04g54900	9632.m05337	9632.t05177	hypothetical protein	HLH	TTCTCTCCAAGCTTCAGGCCCT	TGCACGTCTCCTGCAAAACCCT	93	1	1.90047	S
missing annotation:	9637.m03229	9637.t03157	high mobility group protein HMGd1 - maize	HMG_box	CCTACAACAACAAGCAGGCAGGA	ATCACTCGTCACCCTCGGACTT	78	1	1.8597	J
missing annotation:	9633.m00031	9633.t00027	Helix-loop-helix DNA-binding domain, putative	HLH	TGGATGCAAGTTGGGGCAAGAGTA	TCCTCAAGTCCCTTCAAGCCCACA	67	1	1.70853	J
Os01g39020	9629.m03711	9629.t03572	HSF-type DNA-binding domain, putative	HSF_DNA-bind	CTACGGGTTCCGAAAGGTCACT	TTGGAAACACGCCTCCTCTTGAT	108	1	1.93466	J
Os05g31380	9633.m02864	9633.t02783	GRAS family transcription factor, putative	GRAS	TGGAACGCGCTCAACTACTACG	GGACGACGATGTCCTTGATCTCCT	139	1	1.59653	S
Os09g02780	9637.m00121	9637.t00118	SRF-type transcription factor (DNA-binding and dimerisation domain), putative	SRF-TF	TCGGTCATGGACCGCTTCCTGT	TCAGCTCCTCCATCACCGACCA	100	1	1.40603	S
missing annotation:	9633.m02868	9633.t02787	GRAS family transcription factor, putative	GRAS	CGAATTTCCAGCTCTTCGGGTCCA	ACCATTATCGGCTGCTGCCACA	95	1	1.34226	S
Os09g02830	9637.m00126	9637.t00123	SRF-type transcription factor (DNA-binding and dimerisation domain), putative	SRF-TF	AAGATCGAGATCCGGCGCAT	TTCTTGAAGAAGCCCGCACG	80	3	1.33101	S
Os05g40710	9633.m03804	9633.t03679	hypothetical protein	GRAS	TACAGCAGCAGTAGCAGCAACCT	TCGGTGGTGATGGGACAACAAAGG	60	3	1.53856	S
Os10g39130	9638.m03531	9638.t03441	putative transcription factor	K-box SRF-TF	AGCTGAAAGAGAAGGAGCGGACTT	TGCGATGCTTTCCGCGTAAATTTT	63	1	1.90639	J
missing annotation:	9633.m03955	9633.t03824	hypothetical protein	GRAS	ATGGGCATGGCTCCATCTGCTTCT	ATGTTGTTGAGCACCCACATGGC	145	1	1.68919	S
missing annotation:	9640.m00991	9640.t00957	K-box region, putative	K-box SRF-TF	GCCGACCTCTTGCTTCTCACTTTT	GGCTTGTCGTGTTCTCGATCCTCT	88	1	1.32472	J
missing annotation:	9633.m04694	9633.t04522	Similar to AY048749 RGL1 protein	GRAS	GCGGGGAAGAAGATGACGATGATG	TGTTGCTGTTCTGACTCTCCTCCA	70	1	1.70706	S
missing annotation:	9640.m00992	9640.t00957	K-box region, putative	K-box SRF-TF	TTGGCGATAATGTGAGCAACCTGT	CTTTCTCCAGGCGGCTTTCAAGT	66	1	1.30213	S
Os06g01620	9634.m00060	9634.t00058	GRAS family transcription factor, putative	GRAS	TGCCTGGGAGAATTCATGCTCCAT	AATCACAAGGTTGGGGGCTTGC	99	3	1.87781	S
missing annotation:	9640.m00993	9640.t00957	K-box region, putative	K-box SRF-TF	TTGGCGATAATGTGAGCAACCTGT	CTTTCTCCAGGCGGCTTTCAAGT	66	1	1.39299	S
Os06g03710	9634.m00277	9634.t00265	GRAS family transcription factor, putative	GRAS	TGTTGAGAGAGAGTCCCCTGCAAA	TGAGAGATGCTGCCCCTGCTAATC	92	1	1.81681	S
Os12g21850	9640.m02061	9640.t02006	SRF-type transcription factor (DNA-binding and dimerisation domain), putative	SRF-TF	GCCGCATCGACAACAAGGAAAG	AGCTCCGACGCCTTCTTGAACA	79	1	1.60727	S
Os07g38030	9635.m03781	9635.t03704	GRAS family transcription factor, putative	GRAS	TGCAGTGGTTTTGCCACGGAGAAG	TGGAGCATCACGTCAGCCTAAACA	65	1	1.7983	S
Os12g21880	9640.m02064	9640.t02009	SRF-type transcription factor (DNA-binding and dimerisation domain), putative	SRF-TF	TCGAGATGCTGAGGCATAACAATT	TGATGAAAGAAAGCGAGACGAGAA	69	1	1.53699	J
Os07g39470	9635.m03936	9635.t03853	GRAS family transcription factor, putative	GRAS	GCTCGCTGAGATTTTGTTCCTGCT	AGTATCCACTGCTTCGCGTATGG	147	1	1.85203	J
missing annotation:	9640.m02999	9640.t02934	hypothetical protein	SRF-TF	CCTCATGAAGGCCCACGAGATCTA	TTTTTGGGGGGAGTAAATGCGTCA	66	3	1.30464	S
Os07g39820	9635.m03975	9635.t03888	GRAS family transcription factor, putative	GRAS	TGATCGATGGATCAAAGCTCACCG	TGCGTGCTTGCTTAGCTATGGAG	75	1	1.79942	S
missing annotation:	9640.m03077	9640.t03012	MADS box protein ZMM4 - maize (fragment)	SRF-TF	TGCTCAAGAAGGCCCACGAGAT	AGGAGGCGTAGTGGAAGAGGTT	96	1	1.57831	S
Os07g40020	9635.m03995	9635.t03908	GRAS family transcription factor, putative	GRAS	TCGAAGATCTCGTTGGGGAACC	TGTTGTTGAGCACCCACAGGAT	127	1	1.86911	S
Os01g03720	9629.m00288	9629.t00275	Myb-like DNA-binding domain, putative	Myb_DNA-binding	TGACATAAAGCGCGGGAATCTGAC	TATCCTCGACCACCTGTTTCCCCA	88	1	1.86523	J
Os05g07120	9633.m00637	9633.t00603	hypothetical protein	HLH	GTTCCAAGAGATGGACAAGGCCAC	AGGTGCTTCACTTGGTTCACCACG	60	1	1.72244	J
Os01g43590	9629.m04199	9629.t04036	HSF-type DNA-binding domain, putative	HSF_DNA-bind	CCTGCTTCTTCAAGCACGGCAA	CGGAATCCGTAGGTGTTGAGTTGG	64	1	1.67511	J
missing annotation:	9633.m00970	9633.t00920	hypothetical protein	HLH	GCCACCAAGAAGGACAAAGCATCA	AGCTCAGCTATCCTCGCCTTGA	80	1	1.81074	J
Os01g53220	9629.m05176	9629.t04964	HSF-type DNA-binding domain, putative	HSF_DNA-bind	TGCCGTTCCCGTTCTCTGTTCTTG	TGTACACCTATCTGGCCCTGTTGC	67	3	1.8632	S
missing annotation:	9633.m03532	9633.t03422	Similar to probable bHLH transcription factor [imported] - Arabidopsis thaliana	HLH	TCAAGAGCCTCAAGGCCGAGAA	TTGAGCATTTGCTCCAGCCTCTCC	88	1	1.76696	J
Os01g54550	9629.m05320	9629.t05099	HSF-type DNA-binding domain, putative	HSF_DNA-bind	CGACAGCTCAACACCTATGGCTTT	GCACCCTGACTGTGTGATGAATGG	149	1	1.79389	J
Os05g46370	9633.m04354	9633.t04203	Helix-loop-helix DNA-binding domain, putative	HLH	TTCCTTGACTCGGTGGATGTGTTG	ACGTTCGGGAACGCGAACCTAT	95	1	1.81699	S
Os02g13800	9630.m01275	9630.t01202	HSF-type DNA-binding domain, putative	HSF_DNA-bind	TTCAAGCACTCCAACTTCTCCAGC	GGATCAACCTTGCGAAACCCGT	68	3	1.87988	J
Os05g50900	9633.m04795	9633.t04621	Similar to gene_id:MUJ8.4	HLH	TTCGAGTCCTCCGCTCACTCAT	TGATGGATGCTTGGTCTCCCCTTT	63	1	1.94381	J
Os02g29340	9630.m02801	9630.t02699	expressed protein	HSF_DNA-bind	GCCAGCTCAACACCTACGGATT	TCAGCAGGTGCTTTTGTCCCTT	93	1	1.91839	J
Os05g51820	9633.m04897	9633.t04714	helix-loop-helix DNA-binding protein, putative	HLH	TCTACATCAAACGGGGCGACCA	TTCTTCTGGGCCTCCAGCGATT	100	1	1.52483	J
Os02g32590	9630.m03088	9630.t02981	HSF-type DNA-binding domain, putative	HSF_DNA-bind	TGGTTTTCGCAAGGTTCATGCTGA	TGCGCCGGACAATCTTCTTCAAC	95	1	1.81056	J
Os06g06900	9634.m00622	9634.t00591	Helix-loop-helix DNA-binding domain, putative	HLH	TGCAGCTCCAAGTGCAGATGCTCT	CGCAGGCTCAAGTGCTCCAGATAA	83	1	1.82605	J
Os03g06630	9631.m00591	9631.t00558	HSF-type DNA-binding domain, putative	HSF_DNA-bind	GTCTTCCTCCCACGCTTCTTCAAG	AAGTAGGTGTTGAGCTGGCGGA	68	1	1.81984	J
missing annotation:	9634.m00780	9634.t00744	Similar to T22783 come from this gene.	HLH	GAGGATAGCGGAGCGGATGAAATC	TGTCCGTCTTGTTGGCGTTTGG	62	1	1.76236	S
Os03g12370	9631.m01160	9631.t01083	HSF-type DNA-binding domain, putative	HSF_DNA-bind	TTCTCAACCAGCTTGTGCAGCAA	TGCTTCCATCAGGACTCCACCAGT	69	1	1.71519	S
Os06g08500	9634.m00791	9634.t00755	Similar to gene_id:F2C19.2	HLH	GAGGATAGCGGAGCGGATGAAATC	TGTCCGTCTTGTTGGCGTTTGG	62	1	1.65549	S
Os03g12370	9631.m01161	9631.t01083	HSF-type DNA-binding domain, putative	HSF_DNA-bind	ACCAGACGACAACACACACACAAA	ACGGGATGAGACGAGAAGGATGT	100	1	1.7659	S
Os06g09370	9634.m00888	9634.t00847	bHLH transcription factor PTF1	HLH	TTTCACAAGGGCCACCAGACATGC	TCGCGCTGATGATGCTCGTTTC	96	1	1.66439	S
Os03g12370	9631.m01162	9631.t01083	HSF-type DNA-binding domain, putative	HSF_DNA-bind	TCCACAGGCACTTCAAGCACAG	GTGAAATAGGTGTTGAGCTGGCGT	64	1	1.92655	J
Os06g09370	9634.m00889	9634.t00847	bHLH transcription factor PTF1	HLH	TGCCTCATGCTTTGTCCAGTTCAA	CACAACGTCGGGGCTGAAGAAA	97	1	1.8055	S
Os03g25120	9631.m02453	9631.t02291	HSF-type DNA-binding domain, putative	HSF_DNA-bind	TCCCAGCAGCAAAACTTCACGA	GGAATGCCATCGATCTGGCAGTTA	85	1	2.15448	J
Os10g22430	9638.m01893	9638.t01864	GRAS family transcription factor, putative	GRAS	GGACGCCTGTTTCTTGGGATGTTG	TTGATCCTGCCGTCCTTTTCACAA	72	2	1.80534	J
Os01g07450	9629.m00677	9629.t00649	Myb-like DNA-binding domain, putative	Myb_DNA-binding	ATGACAAGCTCGGCAACAGC	GCGTTCCAGAAGTTCTTGATCTCG	85	1	1.9028	J
Os10g40390	9638.m03662	9638.t03566	putative Scl1 protein	GRAS	CGAGATATTGGCGCGGCTCAATTA	TAGGCGCAGAGCCTCCTTGAAGTA	100	1	1.72301	S
Os01g09590	9629.m00908	9629.t00866	Similar to P-type R2R3 Myb protein	Myb_DNA-binding	TTGTCCCTCCCTTGTCATCCAGAG	CCTCCACACACACCAACACAACAC	60	1	1.83574	S
Os11g03110	9639.m00218	9639.t00211	Similar to SCARECROW	GRAS	TCCACCCAACACAAGCGTTAGG	TCTACAAACGCCAAGGGGAAGC	83	1	1.84817	S
Os01g11200	9629.m01075	9629.t01027	Myb-like DNA-binding domain, putative	Myb_DNA-binding	ACTCGCAAGGTATCAGACGATTTC	CCACCTGGTAGGTATCATCCGAT	76	3	1.61893	J
Os11g04400	9639.m00352	9639.t00341	SCARECROW gene regulator, putative	GRAS	TCTAGCCAACTGCCAAAGTGATGA	TCCTCCATGAGAATACGCGAGATG	147	1	1.61244	J
Os01g12860	9629.m01255	9629.t01195	Myb-like DNA-binding domain, putative	Myb_DNA-binding	TTTAGCACCACCCTACATGCCACA	TCAGCAAGCCCCATCACACTTGAA	60	2	1.84902	S
missing annotation:	9639.m00369	9639.t00358	putative scarecrow 3 protein	GRAS	TCAGTGCCATCAGGGAGGCATAT	CGTGCAGCACAGCCTCAAATTATC	71	1	1.30551	J
Os01g16810	9629.m01675	9629.t01593	Myb-like DNA-binding domain, putative	Myb_DNA-binding	TCACGAGATGATGGGTGGCTTC	GCAAAGCTTCCCCTGAACTCCT	136	2	1.63396	S
missing annotation:	9639.m00371	9639.t00360	GRAS family transcription factor, putative	GRAS	TGTATAGCTCTCGCTCTGCCCATC	TACTCGACGGGCACGAATTCAC	87	1	1.45604	S
Os01g18240	9629.m01771	9629.t01687	Myb-like DNA-binding domain, putative	Myb_DNA-binding	TCTCTCAGGAGGAAGAGGACCTCA	ACCACCTGTTTCCCAGAACAGC	60	1	1.87798	J
Os11g11600	9639.m01105	9639.t01071	GAI	GRAS	AAAGTAGGAGACGGACGAGAGCGT	GCGGTTGTTGTTGAGCACCACA	79	1	1.64152	J
Os01g19330	9629.m01886	9629.t01798	Myb-like DNA-binding domain, putative	Myb_DNA-binding	TTCGCTGCTGCCGGACTTCCAAAT	TCAGTACGGCTGCTGTGACCAGAT	91	1	1.86654	S
Os11g47870	9639.m04478	9639.t04392	Similar to SCARECROW-like protein	GRAS	TTCAAGTGTCTGTCGGAGAGGGAA	GGAAGTCGATGCCCGTAATCCTCA	64	1	1.75166	S
Os01g19970	9629.m01952	9629.t01862	Myb-like DNA-binding domain, putative	Myb_DNA-binding	CACTCGGCAACAGGAGAATGGAGA	AATTAAAGCCTGTCGCTGACAGCA	60	1	1.33199	J
Os11g47890	9639.m04480	9639.t04394	SCARECROW gene regulator, putative	GRAS	TCTTACGCCCAAATCCTCCATGC	CGGAGGTGGAGTTGGTCGTATTGT	88	2	1.89794	S
Os01g36460	9629.m03440	9629.t03313	Myb-like DNA-binding domain, putative	Myb_DNA-binding	AATCCTTGGCAACAGGTGGTCC	TCTTGAGGCACGAGTTCCAGAAGT	92	1	1.84693	J
Os11g47900	9639.m04481	9639.t04395	GRAS family transcription factor, putative	GRAS	TCAAGGCGTACCGGCTGTACAT	AGAAGACGAAGGCCACCTTCTTGC	60	1	1.88351	S
Os01g45090	9629.m04304	9629.t04137	Myb-like DNA-binding domain, putative	Myb_DNA-binding	TGAGTACATGCAGGCGAGCA	GCCGTCATTGAAACCGAACTCAG	145	1	1.46101	S
Os11g47910	9639.m04482	9639.t04396	GRAS family transcription factor, putative	GRAS	TGTCGTTGGTGGAGTACCTCAAGG	AGCAAACATGAGCGCCACCT	80	1	1.89271	S
Os01g49160	9629.m04745	9629.t04549	Myb-like DNA-binding domain, putative	Myb_DNA-binding	AACTCCATCGGAAGCAGGTGGT	GGCTGATGATGATGATGCATGGC	128	1	1.89742	J
Os01g51260	9629.m04966	9629.t04765	Myb-like DNA-binding domain, putative	Myb_DNA-binding	AGGAGGAGTCCCTCATCATTGAGC	TTGGCAATCTGAGCCCACCTGT	64	1	1.90602	J
Os08g15020	9636.m01505	9636.t01464	Similar to P-type R2R3 Myb protein	Myb_DNA-binding	ACTGCCTCACAAGATTGGGCTGA	GGGGTGAAGTCCCCATGCTTTATG	99	1	1.81438	J
Os01g52410	9629.m05086	9629.t04879	Myb-like DNA-binding domain, putative	Myb_DNA-binding	ACGAGGAGGACAACCTCATCCTGT	TCACCGACCACTTGCTTCCCATTT	60	1	1.90983	J
Os08g33150	9636.m03319	9636.t03239	Myb-like DNA-binding domain, putative	Myb_DNA-binding	TGTACGAGGAGCTAGACGCCTTTC	TTGTTCCACGCTGAAGCTGCT	85	1	1.87023	S
Os01g59660	9629.m05861	9629.t05612	Myb-like DNA-binding domain, putative	Myb_DNA-binding	TTCACTGAATCCACCCCTCCTGT	TCCAACCTGGGGAAACTTTGGAGA	76	1	1.90246	S
Os08g33800	9636.m03387	9636.t03303	transcription factor, putative	Myb_DNA-binding	TTCTACGGCAACAAGTGGGCGATG	TGATGACGTGCCAGTGGTTCTTGA	85	1	1.63994	S
Os01g59660	9629.m05862	9629.t05612	Myb-like DNA-binding domain, putative	Myb_DNA-binding	TTCACTGAATCCACCCCTCCTGT	TTGTGCTGGGGAAACTTTGGAGAG	75	1	1.92383	S
Os08g33940	9636.m03403	9636.t03318	Myb-like DNA-binding domain, putative	Myb_DNA-binding	AGAAGCTCATCGTCCACCTCCA	TCTTGATGTCGTTGTCCGTCCTCT	93	1	1.86739	S
Os01g59660	9629.m05863	9629.t05612	Myb-like DNA-binding domain, putative	Myb_DNA-binding	CGCTACAGCAGATTCTTGGCACTA	ACCGGCTTATCTCCATGCACTACT	88	1	1.87044	J
Os08g34960	9636.m03509	9636.t03422	hypothetical protein	Myb_DNA-binding	GCAAGCTGCTGCAAGTGCAA	AATAAGCCAGCCTCCTTCACGC	148	1	1.52938	S
Os01g62410	9629.m06158	9629.t05880	Myb-related domain, putative	Myb_DNA-binding	ATCTCCGGTCTTAGGCGGACAA	TGCCTTCCTCAATGTCTCGTCCT	87	1	1.91135	J
Os08g37970	9636.m03818	9636.t03724	P-type R2R3 Myb protein	Myb_DNA-binding	TCCATCCTCGGCAACAAGTGGT	ACGCTTCTTGAGGTGCGTGTTC	99	1	1.91847	J
Os01g63160	9629.m06245	9629.t05954	Myb-like DNA-binding domain, putative	Myb_DNA-binding	TTCACTGAGGAGGAAGACCGCAT	AGCTTTGCAATAGCCGCCCACT	77	1	1.87996	J
Os08g43450	9636.m04425	9636.t04292	Myb15 protein	Myb_DNA-binding	TGTCCACTGCCACAACCGAATCA	CGGGATCGAACGGATATGCCATAC	60	1	1.85753	S
Os01g63460	9629.m06276	9629.t05983	Myb-like DNA-binding domain, putative	Myb_DNA-binding	TTCATGCGTCTCAGGATCGCAAA	TGTGCCACTCTCTGATGATGGACT	74	1	1.89022	S
Os08g43550	9636.m04435	9636.t04302	Myb-like DNA-binding domain, putative	Myb_DNA-binding	TCATACTCAGCAAGCCGCCCAA	GGCTTCGCCTCATAGTCATCGTCT	100	1	1.88699	S
Os01g63680	9629.m06297	9629.t06004	Myb-like DNA-binding domain, putative	Myb_DNA-binding	TGCGCCCAGACATCAAGAAGGA	TGCGATTACTGACCAACGGTTCC	98	1	1.46084	J
Os09g01960	9637.m00038	9637.t00037	Similar to Myb-like protein	Myb_DNA-binding	TGTGTCTGCCTGTCTGGAGGAACT	TTGTGGCACAGCAGCACACACT	68	1	1.92605	S
Os01g64360	9629.m06374	9629.t06073	myb-like DNA-binding domain, SHAQKYF class, putative	Myb_DNA-binding	TCCGAAGACGAGCACAGGTTGT	TCACCGAGAACCGCGAGATGTT	85	1	1.94516	J
Os09g23620	9637.m02025	9637.t02002	probable myb factor - rice	Myb_DNA-binding	CGTACCAGAGGATCGCGTTGTTT	TGGTTACGTCAAGCCCACGTCA	61	1	1.88621	S
Os01g65370	9629.m06483	9629.t06175	Myb-like DNA-binding domain, putative	Myb_DNA-binding	AACTTCACCGACGACGACGA	CCCGCAATCAACGACCACTTGT	77	1	1.91746	J
Os09g24800	9637.m02130	9637.t02105	Myb-like DNA-binding domain, putative	Myb_DNA-binding	ATAGCGTCGTACTTGCCGGAGA	GGTGCGTGTTCCAGTAGTTCTTGA	61	1	1.72061	S
Os01g74410	9629.m07379	9629.t07025	Similar to snapdragon myb protein 305 homolog	Myb_DNA-binding	GCAAAGGTGTCAGGTTTGCAGC	TTCAGCCCTGGATGCAGGTAGTTC	77	1	1.92471	J
Os09g26170	9637.m02277	9637.t02249	Similar to typical P-type R2R3 Myb protein	Myb_DNA-binding	GACAAGGCGACGGTGAAGAA	TGTTCAGCCCGATCTTGTGG	124	1	1.77049	J
missing annotation:	9630.m03786	9630.t03659	B-box zinc finger, putative	zf-B_box	TCCGAGCATCATCACCATCATC	AACCACTCCAGCTCCTGGAA	137	1	1.5958	D
Os08g06110	9636.m00542	9636.t00523	Similar to LHY protein	Myb_DNA-binding	AGGAAGCGGTGGTAAAGGTGAGGA	TGTTGTGCTCTGCCTCAGTCCAA	78	3	1.49678	J
Os02g39710	9630.m03824	9630.t03695	CONSTANS-like protein CO5	CCT zf-B_box	GACGTGCGCCGTCGTAATTTTG	TATTCATGTCACACGGGGCCATGC	86	1	1.85257	S
Os08g39980	9636.m04044	9636.t03932	Bromodomain, putative	Bromodomain Myb_DNA-binding	TGTTTGTAGGGGTTGGCGGTAGAA	TCCCACCTCCTCGCTACAACAAT	78	1	1.83162	S
Os02g43170	9630.m04148	9630.t04002	B-box zinc finger, putative	zf-B_box	TGTACACGGGCGTACTACGTGTTA	TTCCTCTGGTCAATGGCCTCACAG	76	1	1.88033	S
Os09g03690	9637.m00193	9637.t00190	hypothetical protein	Myb_DNA-binding	ACCGGAGCCTGTCTTCTCTCATGT	GGCCTTGCCAAAATCCCACCGAAA	60	1	1.64229	J
Os02g49230	9630.m04812	9630.t04641	zinc-finger protein S3574 [imported] - rice	CCT zf-B_box	TTGCCGATCAGATGCAGCATCC	TCGGGAAAGGGCATTGGCTGAA	73	1	1.88654	S
Os10g41200	9638.m03751	9638.t03649	putative Myb-related protein	Myb_DNA-binding	CGCAAGAAGGGTGTTCCTTGGA	ACGAGAGATTCCTCGCCAATCAC	96	1	1.81551	J
Os02g49230	9630.m04813	9630.t04641	zinc-finger protein S3574 [imported] - rice	CCT zf-B_box	TTGCCGATCAGATGCAGCATCC	TCGGGAAAGGGCATTGGCTGAA	73	1	1.86538	S
Os10g41260	9638.m03758	9638.t03655	putative Myb-related protein	Myb_DNA-binding	TAGAGGCGATAGCGTGCAGGTTGA	GTCCAGAGATCATGGAGAGCGACA	92	1	1.84023	J
Os02g49230	9630.m04814	9630.t04641	zinc-finger protein S3574 [imported] - rice	CCT zf-B_box	CGAGAAGCTCATGGATGGCTGGAT	ACAGCGGTGCAAATTCCATCAGTA	73	1	1.76453	J
Os10g41260	9638.m03759	9638.t03655	putative Myb-related protein	Myb_DNA-binding	TTGCGGGGGTTGTTTGTTGTTG	AGACTGCTGAAAGAAACGCCACAT	85	1	1.90537	S
Os02g49230	9630.m04815	9630.t04641	zinc-finger protein S3574 [imported] - rice	CCT zf-B_box	GCGCCGATTCGAGCAATTCAAG	GGGACAGATTTTGCAGCCCATGT	124	1	1.88084	J
missing annotation:	9639.m00749	9639.t00723	Similar to F8K7.13 protein - Arabidopsis thaliana	Myb_DNA-binding SWIRM	TGTCGTGCCCAAGCACTCAGATTG	AAGAACTGTGGCACCACCTGCCTT	78	1	1.86161	S
Os02g49230	9630.m04816	9630.t04641	zinc-finger protein S3574 [imported] - rice	CCT zf-B_box	CGATTCGGACATACCAGCGTCAAA	GCATCCAACAATGATCCTGGTTGC	71	1	1.78523	J
missing annotation:	9639.m00750	9639.t00723	Similar to F8K7.13 protein - Arabidopsis thaliana	Myb_DNA-binding SWIRM	TTTGCCGAAGTCGAGACCTTGC	ACACGATTCGGACACGGTCAGATG	91	1	1.88932	S
Os02g49880	9630.m04886	9630.t04710	B-box zinc finger, putative	CCT zf-B_box	TTCTTCCACAGGAGCCTGGATCTC	CACAACCCCGAGTAATGGTGGT	143	1	1.78599	J
Os11g35390	9639.m03183	9639.t03122	P-type R2R3 Myb protein	Myb_DNA-binding	TGCCCGAGAACACCGGATTGATGA	ACGCTTGATCCCCGGTCTCAAGTA	83	1	1.3383	J
Os03g50310	9631.m04913	9631.t04664	putative zinc finger protein	CCT zf-B_box	TTCTTGGACGACGAGAAGCCTCAC	TGGAGGCGAAGTCCATGTCCAT	64	2	1.55695	S
Os11g47460	9639.m04434	9639.t04352	Myb-related transcription factor-like protein	Myb_DNA-binding	TGGGCGCATGTCACCAAAAGAGGA	ACCTGTTACCCCAACGAGCATGGA	65	1	1.79937	S
Os04g41560	9632.m03961	9632.t03882	B-box zinc finger, putative	zf-B_box	ACTACGAGTCCAGCGACAAGAAGG	TGTCATCGAGCCACTCCAGATCCT	66	1	1.88926	J
Os11g47460	9639.m04435	9639.t04352	Myb-related transcription factor-like protein	Myb_DNA-binding	TGGTATGCACTGTCCGCCTGTT	CCCCACCCCTCAAACCTGATACTT	75	1	1.96088	S
Os04g41560	9632.m03962	9632.t03882	B-box zinc finger, putative	zf-B_box	TCCAGCGACAAGGCAAGGACCTAA	GCAAGCACACACACGGTCAAGTAA	99	1	1.50797	S
Os12g07730	9640.m00704	9640.t00675	Similar to F8K7.13 protein - Arabidopsis thaliana	Myb_DNA-binding SWIRM	GCACTACGAGTCACAAAAGGAGGC	TTGCATCGTGGAAGCAATCCGA	62	1	1.86056	J
Os01g74590	9629.m07399	9629.t07043	Myb-like DNA-binding domain, putative	Myb_DNA-binding	TTCTGAGATCCAAGACGGCAGCA	ACCTGCAACATGACACGCGATG	60	1	1.35982	S
Os09g36250	9637.m03050	9637.t02983	Myb15 protein	Myb_DNA-binding	TTGCTTTGATGCACGCCTAGCTAA	TGGAGCCGCTGCTGTTTCGAAT	77	2	1.81918	S
Os02g02370	9630.m00140	9630.t00135	Similar to gene_id:F17P19.16	Myb_DNA-binding	GGCTGAGGGACTACATTGTCAAGC	GCCATTTCTCTGCAAACCAGCCT	80	1	1.89709	J
Os09g36730	9637.m03099	9637.t03031	myb-related protein hv1	Myb_DNA-binding	CAACTTCACCGAGGAGGAGGATGA	ACCTCCCGGCTATCAGAGACCATT	83	1	1.84367	J
Os02g30700	9630.m02943	9630.t02839	Myb-like DNA-binding domain, putative	Myb_DNA-binding	AGAGCATAGCCAATTCTTGCACGG	TTGGTCTTCACGAACTCGCTCG	84	1	1.45078	J
Os10g20990	9638.m01745	9638.t01719	Ribosomal protein S12, putative	Myb_DNA-binding Ribosomal_S12	GCCTCGCGCTAGGAAAATACCAAT	GGCAACCAAGGATGACGTACCAAA	88	1	1.42263	J
Os02g36890	9630.m03526	9630.t03409	P-type R2R3 Myb protein	Myb_DNA-binding	TCGTCCATGTCGTCGTCTTCCT	AACATCTCGGTGTCCGTGACCA	62	1	1.85942	S
Os10g33810	9638.m02965	9638.t02906	myb factor	Myb_DNA-binding	GGTCGCACTGACAACGAGATCA	TCGTCGTCCAGCCTCTTCTTGA	65	1	1.77946	S
Os02g41510	9630.m03964	9630.t03826	myb protein homolog - rice	Myb_DNA-binding	CACACACACCGAGCAATCAATCCA	TTGCCGACCTTTCCTCCTCTCGTT	90	1	1.86821	S
Os10g35660	9638.m03159	9638.t03091	putative transcription factor	Myb_DNA-binding	TGTACAGCAAGAAGGGAAGCAGC	TGTTCCAGTAGTTCTTGACGGCGA	87	1	1.57056	J
Os02g42850	9630.m04109	9630.t03964	Myb-like DNA-binding domain, putative	Myb_DNA-binding	AGTGGTCTAGGATAGCACGGCATC	GCTCTCCACTCGCTTCTTCAGGTA	92	1	1.28731	J
Os11g03440	9639.m00251	9639.t00244	Myb-like DNA-binding domain, putative	Myb_DNA-binding	GGAACACCCACCTCAAGAAGAAGC	TTGGAGGCTGCTGAAGTGGAGT	61	2	1.66066	S
Os02g42870	9630.m04111	9630.t03966	Myb-like DNA-binding domain, putative	Myb_DNA-binding	GGTTTAGGCATGGGGGGAACATCA	GAGAATGCCATCCAAAAGGCCGTA	64	1	1.68588	S
missing annotation:	9639.m00957	9639.t00927	myb-like protein	Myb_DNA-binding	TGGAGAAGTACGGCCCTCAGAACT	GAGACGACAGCTCTTCCCTGATCT	77	1	1.83609	J
Os02g46780	9630.m04548	9630.t04386	myb-related protein zm1	Myb_DNA-binding	GAACAAGTGGTCCAAGATCGCGT	TGCGACACCCTCTTCTTCAGGT	96	1	1.8925	J
missing annotation:	9639.m04260	9639.t04180	Myb-like DNA-binding domain, putative	Myb_DNA-binding	CCGATGGTCCAAGATAGCACAACA	TTTGCACTCTGGTCCTCCAGTAGT	80	1	1.69477	J
Os02g49250	9630.m04818	9630.t04643	hypothetical protein	Myb_DNA-binding	GCTTGGATTCTTGCACCCTAGCAT	TCAGACCGACATGAACGCGAAAT	86	1	1.65597	S
Os11g47460	9639.m04436	9639.t04352	Myb-related transcription factor-like protein	Myb_DNA-binding	AGACAAAGTGGCTTCCTCTCTCCC	TTGTTGGCTCCAGCTTCACGTTTA	89	1	1.87179	S
missing annotation:	9630.m04897	9630.t04721	Similar to F26F24.8	Myb_DNA-binding	TTCCGCCCGCATTTTACGACA	TCAAGTAGGAGCAGAGACACACCA	80	1	1.85509	J
Os12g03150	9640.m00225	9640.t00216	myb protein homolog - rice	Myb_DNA-binding	GGAACACCCACCTCAAGAAGAAGC	GGTTGGAGGATGAAGTGGAGTTGG	60	1	1.83504	S
missing annotation:	9630.m05095	9630.t04912	P-type R2R3 Myb protein	Myb_DNA-binding	TTCACCTCTGCCGAGAAGGATACC	TTGGCAATGGCTGACCACTTGT	74	1	1.85543	J
Os12g07610	9640.m00691	9640.t00663	Myb-like DNA-binding domain, putative	Myb_DNA-binding	TGGACAGTGGAAGAAGACAGGAAG	CATCCCCCCTATCAGAGACCACTT	81	1	1.76509	J
Os02g54520	9630.m05407	9630.t05203	Similar to typical P-type R2R3 Myb protein	Myb_DNA-binding	TCGTCAGGCACTAGCGATCCAT	TGATTTCTTGCTGCTCAGCTCGAT	100	1	1.87155	S
Os12g07640	9640.m00694	9640.t00666	typical P-type R2R3 Myb protein	Myb_DNA-binding	GGGAGAAGATATGCCTGTGCTTGA	TTGGCGAATGTGAACGCTCG	136	1	1.53974	S
Os04g42020	9632.m04007	9632.t03927	B-box zinc finger, putative	CCT zf-B_box	ACCCTTACCTCGACCTCGACTT	TCCGAGGATGATACGCTGTGGTTC	145	1	1.90878	J
Os12g33950	9640.m03280	9640.t03213	Myb-like DNA-binding domain, putative	Myb_DNA-binding	TGCTTCAAGACCTGCACCACATTG	TGCTGCTGCCACCTTTGGATTT	93	1	1.34986	S
Os04g45690	9632.m04395	9632.t04291	B-box zinc finger, putative	zf-B_box	GCATCTCCGAGTACCTCACCAAGA	CACCCTGAAATAGCCCGTCTGA	108	1	1.63161	J
Os12g41920	9640.m04113	9640.t04012	DNA-binding protein PcMYB1, putative	Linker_histone Myb_DNA-binding	TTTTGTTACGCCTGGATCTGCACA	TGGGTTACTACCATGAGCGAGTCA	71	1	1.87766	S
missing annotation:	9634.m00515	9634.t00491	zinc-finger protein R2931 [imported] - rice	zf-B_box	TCTAAGGGTGACAACGCTAAGCCA	GGCACTTGACCTAGAAGTCCTTCG	98	1	1.85696	J
Os12g41920	9640.m04114	9640.t04012	DNA-binding protein PcMYB1, putative	Linker_histone Myb_DNA-binding	TGCTGCATCCTGATCTGTGGAAGT	CGGGTCCAGCTTGGGGAATTTTA	76	1	1.88808	J
Os06g15330	9634.m01534	9634.t01470	Similar to probable zinc finger protein [imported] - Arabidopsis thaliana	CCT zf-B_box	CCTCAACTACGAGGCCATCA	CATCCACACCCCCGAGTAAT	115	1	1.40464	J
Os12g41920	9640.m04115	9640.t04012	DNA-binding protein PcMYB1, putative	Linker_histone Myb_DNA-binding	TTGTCCCGCGTTCCAATGCAATG	AATAGGGTCGTCCCTAGCCCAACT	60	1	1.93248	S
Os06g49880	9634.m04868	9634.t04706	B-box zinc finger, putative	zf-B_box	TTAGCTACCCACCCATGTCCTCCT	TCGACGAGCTAGGTCTCCAAGTCA	74	1	1.88385	S
Os01g01430	9629.m00045	9629.t00043	No apical meristem (NAM) protein, putative	NAM	TGACCAACCTCCCCCATCAACT	AAGCTTGGACGTAACGAACGTAGG	95	1	1.94003	S
Os06g49880	9634.m04870	9634.t04706	B-box zinc finger, putative	zf-B_box	TTAGCTACCCACCCATGTCCTCCT	TCGACGAGCTAGGTCTCCAAGTCA	74	1	1.86541	S
Os01g01470	9629.m00049	9629.t00047	No apical meristem (NAM) protein, putative	NAM	TGCAGATGCCATCCATGTCTGAC	AGTGAAGCGGTGGTGGAGAAGT	64	1	1.39236	S
Os08g08120	9636.m00759	9636.t00731	B-box zinc finger, putative	zf-B_box	CGGTCGTTGGTCGAAATGACTTTT	TGATCCACATCTCCCCCCAAATG	120	1	1.91895	J
Os01g09550	9629.m00903	9629.t00862	No apical meristem (NAM) protein, putative	NAM	TGCCAGCAATCCTTCTCCACCA	TGCAGCCCATTATCAGTTCCTCCA	96	1	1.80246	S
Os08g08120	9636.m00760	9636.t00731	B-box zinc finger, putative	zf-B_box	TCGTTGGTCGAAATGATGCAAGC	TGTTTCAGTTGCCTCAGGAAAAGC	93	1	1.85074	J
Os01g09550	9629.m00904	9629.t00862	No apical meristem (NAM) protein, putative	NAM	TTCAGCAGCAGCAGCAACAAAAG	TCGAAGACGTGCAGCCCATTATC	78	1	2.01105	J
Os08g08120	9636.m00761	9636.t00731	B-box zinc finger, putative	zf-B_box	CATAGGAAGAGATCGCCCTCGGAT	CCAACGACCGCATTGGAGCAATT	95	1	1.86421	S
Os01g15640	9629.m01552	9629.t01475	No apical meristem (NAM) protein, putative	NAM	TGGGATTTACCTGCAAAGTGCGAT	TTCTGTCACGAGCAGCGAAGAAAT	73	1	1.88341	J
Os08g15050	9636.m01508	9636.t01467	Similar to CONSTANS-like protein CO8	CCT zf-B_box	TTCTTCGCCGTCGCTTTCTGATT	ACCGAAAACCCGCATCAGCAGT	75	1	1.60918	S
missing annotation:	9629.m02287	9629.t02186	No apical meristem (NAM) protein, putative	NAM	TGCCCTCCTCCATGAGACGTACAT	TGTCGTGAACTGCCTCCTGCTA	79	1	1.81294	J
Os12g10660	9640.m01006	9640.t00970	B-box zinc finger, putative	zf-B_box	TGGATGATGGCAGCTTAGCTTCAG	CGATGTTGATGACCTCTGTGGGAT	91	1	1.89035	S
Os01g29840	9629.m02866	9629.t02752	No apical meristem (NAM) protein, putative	NAM	TCTACCTGGCTTCCCGCTTCAGAT	GACGGGTTCCCAACAAACTGCT	60	1	1.57288	S
Os02g45200	9630.m04382	9630.t04223	Similar to Dof zinc finger protein	zf-Dof	ATGTGTCAATCACCAGGGGCTAGG	TTGGATTTGCACCCATCAGCATCT	68	1	1.90841	S
Os01g60020	9629.m05893	9629.t05639	No apical meristem (NAM) protein, putative	NAM	AGACGGACTGGATCATGCACGA	TCCAGCTTCTGTGAGCCCTTCTTG	82	1	1.79854	J
Os03g04900	9631.m00405	9631.t00385	Similar to snapdragon myb protein 305 homolog	Myb_DNA-binding	CATGCTCGGCAACAGATGGT	TGCGTCCTCCAGTAGTTCTTGAT	84	1	1.90118	S
Os12g13570	9640.m01311	9640.t01270	Myb-like DNA-binding domain, putative	Myb_DNA-binding	AAGACCGAGGGGAAAATCCTGGA	TTCCCAGACTGCTGCCAGCTTT	85	1	1.87318	J
Os03g13310	9631.m01261	9631.t01178	Similar to AF424588 AT3g50060/F3A4_140	Myb_DNA-binding	TGTGCCTCCAATTGTTCCCTCC	GCGCTCGCATTGTCCTTGAGAT	136	1	1.49219	S
Os12g33070	9640.m03219	9640.t03152	Similar to probable transcription factor (MYB46) - Arabidopsis thaliana	Myb_DNA-binding	TCGGCAACAGGTGGTCTCAGAT	GGCGCTTCTTGATGGTGGAGTT	93	1	1.7889	J
Os03g18480	9631.m01821	9631.t01698	typical P-type R2R3 Myb protein	Myb_DNA-binding	TTCCTCAGCGAGCAGGTTTGAAG	TTGGGCCTCAGGTAGTTGGTGT	73	3	1.32955	J
Os12g37690	9640.m03662	9640.t03586	Myb-like DNA-binding domain, putative	Myb_DNA-binding	CGGTGGTCAAAGATAGCGCA	GCACTGTTGGCATCGCAGTT	116	1	1.83142	J
Os03g19120	9631.m01888	9631.t01762	hypothetical protein	Myb_DNA-binding P_C	TGCCCAAGAATGCAGGGCTGTT	TGATTGGAGATGTTCCCCCGCTT	100	1	1.5229	J
Os12g37970	9640.m03690	9640.t03614	transcription factor, putative	Myb_DNA-binding	TCCGAGCCGATACAAGGGTAATCA	GGCCCTTTGCGTATCTCTTCTCTC	61	1	1.57841	J
Os03g19630	9631.m01944	9631.t01815	hypothetical protein	Myb_DNA-binding	AACTGTGGATGAGCGCGAGA	TTGGAAGAGCAGATCGTCGATCAA	62	1	1.68831	S
Os12g38400	9640.m03732	9640.t03656	Myb-like DNA-binding domain, putative	Myb_DNA-binding	CAGCTCACATCTCACTGTCCTTGC	TGCTGCTCTCAGAAACGCCACT	92	1	1.84124	J
Os03g20090	9631.m01991	9631.t01859	typical P-type R2R3 Myb protein	Myb_DNA-binding	GGACCTCCTGCTCGTCAACTACAT	TGTGCGTTTCAGCCCTGCTGAT	85	1	1.71007	J
Os01g03660	9629.m00282	9629.t00269	Myb-like DNA-binding domain, putative	Myb_DNA-binding	TCTCCCACCCCAATGTGCTGAA	TCAAGGGCGTATCCCTCAACGTAG	82	1	1.86164	J
missing annotation:	9631.m02474	9631.t02310	Myb-like DNA-binding domain, putative	Myb_DNA-binding	TTGCAAGGCATGGAGCAAGA	ATCCTGATGCGGAGGACGAT	131	1	1.55506	S
Os01g06320	9629.m00560	9629.t00535	myb-like DNA-binding domain, SHAQKYF class, putative	Myb_DNA-binding	GGCGAACTTGGAATGGGCAAGTA	TGGTGGTTCAATCAGGCCGTGATG	73	1	1.31474	J
Os03g25550	9631.m02502	9631.t02338	putative Myb-like DNA-binding protein	Myb_DNA-binding	ACTACCTGAGGCCAGACCTCAAGA	TGCGACCACTTGTTGCCAAGCA	97	1	1.76422	J
Os01g07430	9629.m00675	9629.t00647	Myb-like DNA-binding domain, putative	Myb_DNA-binding	AAACTCCTCGGCAACAGGTGGT	GACGCTTCCTGATGCGGGAATT	100	1	1.89916	J
Os03g26130	9631.m02566	9631.t02397	putative transcription factor	Myb_DNA-binding	CGCAACATCTCCGTGATGCTGA	GTTGCAGGCTGACAATCCTTTCCT	72	1	1.33615	S
Os01g09280	9629.m00873	9629.t00835	myb-like DNA-binding domain, SHAQKYF class, putative	Myb_DNA-binding zf-CCHC	AGCGGAAGAAAGGTACACCTTGGA	TTACGAGAGATCCCACGCCAGTCT	100	2	1.74627	J
Os03g27090	9631.m02670	9631.t02494	putative Myb protein	Myb_DNA-binding	GGCCTGACATCAAGAGAGGCAACT	GTGGAGGGTAATGATGGCCTGTTC	62	1	1.82596	S
Os01g09640	9629.m00913	9629.t00871	myb-like DNA-binding domain, SHAQKYF class, putative	Myb_DNA-binding zf-CCHC	GCCTCTTTGACGTGATTGAGGATG	TGCTGCTGATACCCAGTGACAG	129	1	1.87383	J
Os03g38210	9631.m03664	9631.t03459	hypothetical protein	Myb_DNA-binding	GCCGGAAAACAGAGGAACGGAAGA	TCATGAAGGAAGCCGCGCAGAT	69	1	1.55238	J
Os01g09760	9629.m00925	9629.t00883	Myb-like DNA-binding domain, putative	DIRP Myb_DNA-binding	TGGTTGACGAAGCCATGAAGGAAA	GCCTGTACAATCCGTCGCTTCATT	92	1	1.78214	J
missing annotation:	9631.m04994	9631.t04743	Myb-like DNA-binding domain, putative	Myb_DNA-binding	AAGGGCGATCAGGCAAAAGC	GGTTGATTCTTGGGTCGAGCTG	63	1	1.89221	J
Os01g12700	9629.m01236	9629.t01178	Similar to OSMYB5	Myb_DNA-binding	GATCCTGATTCTGACAAGGCGCA	TACGGTGCCCCTTCTGCAATCT	93	1	1.35108	S
Os03g55610	9631.m05424	9631.t05148	putative Dof zinc finger protein	zf-Dof	TACCCCACCCAACACCATCATCTG	TGAGAAGAAGGCAAAGGCAGTGAG	85	2	1.87559	S
Os01g64310	9629.m06370	9629.t06069	No apical meristem (NAM) protein, putative	NAM	TACAGAGCATTCCACTACCCCGAC	AGCTGCGGAGGAAGATGGTTTG	89	1	1.7896	J
Os03g60630	9631.m05973	9631.t05656	putative DNA-binding protein	zf-Dof	GCCTCCCGCAGATACAGCAATT	TCGAACGGGTAAATGCCGGACA	82	1	1.8418	S
Os01g66120	9629.m06557	9629.t06249	No apical meristem (NAM) protein, putative	NAM	AACAGCCTCAGGTTGGATGATTGG	CAGCCCGCCCTTCTTGTTGTAAAT	60	1	1.89481	J
Os04g47990	9632.m04642	9632.t04520	Dof zinc finger protein	zf-Dof	TGCTGCACCATGTGTGTACCATC	TTCGCTGCCATCAGCATCTCCT	72	1	1.80244	S
Os01g70110	9629.m06923	9629.t06594	No apical meristem (NAM) protein, putative	NAM	GCGAGCTGACCAACAAACCCAA	GCCGCCATGAATGAGAGCTTAGAC	88	1	1.62443	S
Os04g58190	9632.m05684	9632.t05507	Dof domain, zinc finger, putative	zf-Dof	GCCGGGTAACTGACGAACAGTACA	TAAAACCGGAGCCCCCCAAAACAC	61	1	1.81942	S
Os02g12310	9630.m01117	9630.t01052	Similar to NAM-like protein, 59502-58357 [imported] - Arabidopsis thaliana	NAM	TTCAGTGGGGTTGAATGGTGATGG	TGGAGGCTCAAGGTGATCAAGGAT	61	1	1.70434	S
Os04g58190	9632.m05685	9632.t05507	Dof domain, zinc finger, putative	zf-Dof	TCGGTATGCAGTGACAATCACCAA	TGACGAGAAACAATCGTCTGCCAA	121	1	1.78306	J
Os02g15340	9630.m01436	9630.t01358	OsNAC7 protein	NAM	TGTTTGTGTGCCTTTCCAAGAGTG	TAGAGCAATTCCTCGTCCGTCG	107	1	1.8911	J
missing annotation:	9633.m03401	9633.t03298	Dof domain, zinc finger, putative	zf-Dof	TGCCAAGTACGAGCCGTTCGATTC	TGCAGAGAGCTGCTTCCAGTCCTT	125	3	1.87914	S
Os02g36880	9630.m03524	9630.t03408	OsNAC1 protein	NAM	CCGCCAATTCCAAGCAGGATCA	TCGAGGCTCTTCTTGAACACCCT	61	1	1.93328	J
Os07g48570	9635.m04901	9635.t04781	Dof domain, zinc finger, putative	zf-Dof	GACGCCGGAGAAGGATTCATGT	TTGATTCTCACACTCGCTGGAACT	136	1	1.90682	J
Os02g36880	9630.m03525	9630.t03408	OsNAC1 protein	NAM	TCATGCACGAGTACCGCATCCA	ACAGCACCCACTCCTGATCCTT	69	1	1.84303	S
Os09g29960	9637.m02669	9637.t02619	Similar to DNA-binding protein Dof2 - maize (fragment)	zf-Dof	CGACACCGATCCATCACTGTTCCT	TGCTAACCATCCTCTCGTTCGTCC	73	1	1.91185	S
Os02g38130	9630.m03660	9630.t03539	No apical meristem (NAM) protein, putative	NAM	ATCTTGGAGGACCAGGACGAAGAG	CACGCAGGATTCCCAGCATCAT	77	1	1.86924	J
Os01g47360	9629.m04540	9629.t04368	GATA zinc finger, putative	GATA	AGCAGCAGTGGGGATGCTAT	TCACCGAACATGCCGAAGGA	64	1	1.59978	S
missing annotation:	9630.m05017	9630.t04836	No apical meristem (NAM) protein, putative	NAM	TCCACCAAATGATTCCTGGGCAAT	TTGTGCTGGACAAGGGAGGAGA	107	1	1.82658	J
Os01g74540	9629.m07394	9629.t07038	GATA zinc finger, putative	GATA	TTGCGCTGACTGCCACACTA	CATGCGTTGCACAGCGACTT	78	1	1.95021	J
Os02g57650	9630.m05746	9630.t05515	No apical meristem (NAM) protein, putative	NAM	TGCAGTACCAGATATGCCGATGGA	TTGCGGGTGGAGCTGGAATTGA	95	1	1.84825	J
Os02g05510	9630.m00472	9630.t00447	GATA zinc finger, putative	CCT GATA Zim	ATGTTCAGAACGGAATCGTCGAGG	GCCATTTGCAGCAGAAACTGCCT	83	1	1.90299	J
Os03g04070	9631.m00320	9631.t00304	Similar to NAM (no apical meristem)-like protein [imported] - Arabidopsis thali	NAM	AAGGAGGACATGGTGCTCTGCAAG	TGCATCTCTTCCATTGCCGAGGCT	89	1	1.85452	J
Os02g05510	9630.m00473	9630.t00447	GATA zinc finger, putative	CCT GATA Zim	TGGGCAAACAAGCAGAACGGAATC	TGCAGAATTGTGCTGCTCGACAC	60	1	1.84564	J
Os03g21030	9631.m02097	9631.t01956	No apical meristem (NAM) protein, putative	NAM	TGAGCTACCAGCAGGTCAAGATGG	AAGTACTGACCCGAGTGCAGCA	91	1	1.81768	S
Os03g56090	9631.m05480	9631.t05197	Similar to P-type R2R3 Myb protein	Myb_DNA-binding	CGGTTTGAAAAGGTGCGGCAAG	ATCCTGTCTTCCTCCTCCGAGAAC	99	3	1.48504	J
Os01g40670	9629.m03883	9629.t03739	Myb-like DNA-binding domain, putative	Linker_histone Myb_DNA-binding	CCTCAAGGATAAGTGGCGCAACT	TCAAAGCTACCCTTGCCCTCTCTC	77	2	1.83599	J
Os03g62100	9631.m06132	9631.t05801	putative myb-like protein	Myb_DNA-binding	AGGTGGTCGTGGAGAAGAAGTCAG	GCCCGATCTCTTCAATCCCTCGTA	81	1	1.52737	D
Os01g41900	9629.m04010	9629.t03864	myb-like DNA-binding domain, SHAQKYF class, putative	Myb_DNA-binding zf-CCHC	TTCTTCCTCAGGCAGAGCAGCATC	TCTCGCAAATCGGCACCATGT	76	1	1.89739	S
Os04g28090	9632.m02650	9632.t02630	Similar to CDC5 protein	Myb_DNA-binding	AAGTCCGCCAAGCAGTGCAA	TCAGTCTTCTTGATGGAGGGGTCG	65	1	1.86663	J
Os01g41900	9629.m04011	9629.t03864	myb-like DNA-binding domain, SHAQKYF class, putative	Myb_DNA-binding zf-CCHC	TTCTTCCTCAGGCAGAGCAGCATC	TCTCGCAAATCGGCACCATGT	76	3	1.90541	S
Os04g30890	9632.m02931	9632.t02910	Similar to cell division related protein	Myb_DNA-binding	TTCAAGCAAACGGCGTGGATGG	TTGCCTTGCGTGACCTTCTCACCT	70	1	1.83806	S
Os01g43180	9629.m04151	9629.t03994	myb-like protein, putative	Myb_DNA-binding	TTGTCGGGAACAGGTGGGAA	TGGCTTGATGTTTAATTGCCCAGA	93	1	1.44177	J
Os04g38740	9632.m03658	9632.t03601	Myb-like DNA-binding domain, putative	Myb_DNA-binding	TTAGTCACTCGCAGAGAGCCACAG	CGTGATCGAGGCAATTCACTACGA	68	2	1.55107	S
Os01g43230	9629.m04157	9629.t03999	probable myb-like protein [imported] - Arabidopsis thaliana	Myb_DNA-binding	TGAAAGCCCTGTTCCCCAATCTTG	TCTACCCAACGCTGATGTCCCTT	68	1	1.93843	S
Os04g39470	9632.m03741	9632.t03675	Myb-like DNA-binding domain, putative	Myb_DNA-binding	TGCGAGAAGGACAACGTGAAGC	TACTGGGTGATGTAGGAGAGCAGC	77	3	1.89109	S
Os01g43230	9629.m04158	9629.t03999	probable myb-like protein [imported] - Arabidopsis thaliana	Myb_DNA-binding	GCTTGTTGGGAACAGGTGGGAACT	CTGGTGCTTTACTGCCCAGAACAT	91	3	1.69525	J
Os04g42950	9632.m04110	9632.t04019	Myb-like DNA-binding domain, putative	Myb_DNA-binding	TTCTGTCTCCAAGCTTACAGGTC	GCCTCAGGTAGTTAACCCATCGTA	74	3	1.80479	J
missing annotation:	9629.m04281	9629.t04114	Myb-like DNA-binding domain, putative	Myb_DNA-binding	TCGGAGTGGACGAAGCAGCAGA	CGCACCTCCTCGGCGGACTT	128	3	1.71765	S
Os04g43680	9632.m04188	9632.t04093	myb protein homolog - rice	Myb_DNA-binding	TTGGCAACAGGTGGTCCGCAAT	GTGCCACACGTTCTTGATCTCGTT	74	1	1.91488	J
missing annotation:	9629.m04283	9629.t04116	Myb-like DNA-binding domain, putative	Myb_DNA-binding	CGATTGCAGGCTGAAAGCACCT	TGCCGCATAGCTAGATCTTCAGG	62	1	1.86967	J
Os04g45020	9632.m04326	9632.t04225	Myb-like DNA-binding domain, putative	Myb_DNA-binding	CGCTACAATGGGCAACAAGTGGTC	CGCTTCTTGAGGTACGAGTTCCAG	99	1	1.86515	J
Os01g47370	9629.m04541	9629.t04369	Similar to myb-related protein	Myb_DNA-binding	TCGAGGACGACCTCAAGCTGAT	ACCTCAGATGCTTCCACCCCTATC	99	1	1.70812	J
Os04g45060	9632.m04331	9632.t04229	Myb-like DNA-binding domain, putative	Myb_DNA-binding	AGGAGCACAAGTCCATCCTCCA	TCTTGATCTCGTTGTCCGTCCGA	99	1	1.67796	S
Os01g74410	9629.m07380	9629.t07025	Similar to snapdragon myb protein 305 homolog	Myb_DNA-binding	TGGTTGTTGGATCGTCCGTCGT	TGCGCTGCAAACCTGCATCA	62	1	1.95655	S
Os04g46390	9632.m04469	9632.t04363	DnaJ domain, putative	DnaJ Myb_DNA-binding	TCGACTCCCAAACAGCCACGTT	TGCCCTCCAATGAAGCTTGATCC	66	1	1.77059	J
Os02g09480	9630.m00863	9630.t00811	Similar to AY061923 AT5g67300/K8K14_2	Myb_DNA-binding	TCCGCACGGAAGTCCGCAAC	GTCACGACGCCGACCCTCTC	139	1	1.52668	S
missing annotation:	9632.m04890	9632.t04754	P-type R2R3 Myb protein	Myb_DNA-binding	TTATCCACGGGAAGTGGCAGCATC	CAAGCTGGGAAAATCCTGCACCTT	61	1	1.8696	S
missing annotation:	9630.m00922	9630.t00870	SWI/SNF complex subunit SW13, putative	Myb_DNA-binding SWIRM	TCATGGCCCAGGTTGCGTTCTT	TGTGCAGAAATAGCTGCTTGCCC	82	1	1.91668	J
Os02g05510	9630.m00474	9630.t00447	GATA zinc finger, putative	CCT GATA Zim	GGGCAAACAAGGGTACGATGAGAG	GCCTCGACGATTCCGTTAACATCA	100	1	1.87236	J
Os03g39050	9631.m03752	9631.t03542	No apical meristem (NAM) protein, putative	NAM	GATGACCTGTCTGTGTCGCAAACA	TCGGCTTCCCGCCAATAATCGT	92	1	1.29665	J
Os02g12790	9630.m01164	9630.t01099	hypothetical protein	GATA	AGAAGAGCACAAGCGCACCAGGAT	TTGCAAAGGGACTTGGGGCCACAA	140	1	1.72422	J
Os03g39100	9631.m03755	9631.t03545	No apical meristem (NAM) protein, putative	NAM	GGGATCAAGAAAGCGCGACTCA	AGGCACGTATCCGTCGAACAGA	68	1	1.37112	S
Os02g43150	9630.m04143	9630.t03997	GATA zinc finger, putative	GATA	GTCGCCTCTTTCTAGCCTAGCCTA	AGTTCAGGTACGGTACAGCAGACT	100	1	1.73305	S
Os03g42630	9631.m04103	9631.t03891	putative OsNAC1 protein	NAM	TGATGCACGAGTACAGGCTCCA	AGCTTCTTGAAGACGCGGCAGA	85	1	1.81552	S
Os02g56250	9630.m05580	9630.t05366	GATA zinc finger, putative	GATA	CGTGTGATGAGCTGGACATGGA	AGTTGACGCCCGGAAAACTC	102	1	1.84502	J
Os03g56580	9631.m05538	9631.t05247	putative NAC domain protein	NAM	AGACCGACTGGATGATGCACGA	TGCAGATGGTCCAGACCTCAGCTT	99	1	1.83514	J
Os03g03850	9631.m00296	9631.t00281	GATA zinc finger, putative	GATA	ACAACAGCCGCGACGAAGTT	GAGCAGTGTTCTCCTCCTTCTCCT	64	1	1.81847	S
missing annotation:	9631.m06040	9631.t05717	putative OsNAC protein	NAM	TTGGACCTGGATGCGTTGCTGT	CGTGTCGAATTCCACTCCCAAACT	63	1	1.55358	S
Os03g05160	9631.m00436	9631.t00412	GATA zinc finger, putative	GATA	TTGACCACACGGGTTTGGAGTC	GCGTCCTTGTTCGAAAGCCACT	94	1	1.78575	J
missing annotation:	9631.m06049	9631.t05724	putative OsNAC protein	NAM	TTGGACCTGGATGCGTTGCTGT	CGTGTCGAATTCCACTCCCAAACT	63	1	1.48207	S
Os03g61570	9631.m06073	9631.t05747	putative zinc finger protein	GATA	AGAAGGGGAGTGGGTCGATAGAT	AGTCTTGGTGGTGTGGCAGT	86	1	1.87831	J
Os03g62470	9631.m06170	9631.t05838	No apical meristem (NAM) protein	NAM	TTCGAGCACCGCCTCATCAA	GAGCAGAAGAAGTACCAGACGCT	122	1	1.67043	S
Os04g46020	9632.m04430	9632.t04325	GATA zinc finger, putative	GATA	TTGCGGAGTCACCAGTACTCCT	TGCATTGCAGAGCACTGGCTTATC	67	1	1.94016	S
Os04g38720	9632.m03656	9632.t03599	OsNAC2 protein	NAM	TGCTGCAAAAGCAATAAGCAAGGA	TGCTGCTCCATTGCTGCCTAAG	78	1	1.85906	J
Os04g46020	9632.m04431	9632.t04325	GATA zinc finger, putative	GATA	ACCAGTGCTTCAAATCGCCTTACA	TCAGAAGCTGCTGACCTACGGA	97	3	1.69503	S
Os04g43560	9632.m04176	9632.t04081	No apical meristem (NAM) protein, putative	NAM	TTCTCCACCAAAGGAGGATTGGGT	CCGTCTCCCTTGCTCTTCTGAAAC	60		1.37866	J
Os05g44400	9633.m04146	9633.t04007	GATA zinc finger, putative	GATA	AGCAACTCATTCTCCGGCCT	TGTTCATACGGCTCGCACAG	65	2	1.84682	J
Os04g45340	9632.m04360	9632.t04256	No apical meristem (NAM) protein, putative	NAM	AGAGCGAGAATCAGCCTCTGTTCA	GGACATGGGAGAATGCGTCCATCT	95	1	1.4294	J
Os05g50270	9633.m04730	9633.t04558	GATA zinc finger, putative	GATA	TACGTCGTGTCGCTGACATTGC	CCGCTCCTCCTTCTTGTACCTGAT	90	1	1.71659	S
Os04g52810	9632.m05119	9632.t04968	No apical meristem (NAM) protein, putative	NAM	ATCTTCTCAAGGAGGACTGGGTGC	TGGTGTAGCCGTTCTGCTCTTGTA	62	1	1.87997	J
Os06g37450	9634.m03570	9634.t03470	GATA zinc finger, putative	GATA	GACCATCACTTGACACAGCAGCA	CATATTTTGGGGCTCAAGCATGGC	63	1	1.80538	J
Os04g59470	9632.m05815	9632.t05633	No apical meristem (NAM) protein, putative	NAM	TTTCACAAGCCCACCACCACCA	TCGTAGTAGCCGGGATGATGAAGT	86	1	1.6185	S
missing annotation:	9632.m04899	9632.t04763	P-type R2R3 Myb protein	Myb_DNA-binding	AGGACCCAGTGTCGTGCTACTT	CATGGGGTTACTCGTGATGACAGC	95	1	1.8425	S
Os02g34630	9630.m03299	9630.t03187	Myb-like DNA-binding domain, putative	Myb_DNA-binding	GGCCACATCGTTTGCCAAGACTAT	TGTTTAGCGCAGCAGCTTCTGA	92	1	1.82933	J
Os04g58020	9632.m05667	9632.t05490	myb-like DNA-binding domain, SHAQKYF class, putative	Myb_DNA-binding	CGAGCACAGGCTGTTCCTTCTT	AGATACTCCTCCAGTCGCCTTTGC	62	1	1.92569	J
Os02g46030	9630.m04468	9630.t04307	myb-like DNA-binding domain, SHAQKYF class, putative	Myb_DNA-binding	TGTTTGCCGGGAAACGCCAT	TCCTGAGATGATCCACGGTGCTCT	85	1	1.79153	J
Os05g03550	9633.m00280	9633.t00262	hypothetical protein	Myb_DNA-binding	GCACCGCCATGTAAATCACCAGTC	TTGCAAGCCTGAACGTCAGGTCCT	110	1	1.90399	J
missing annotation:	9630.m04649	9630.t04485	hypothetical protein	Myb_DNA-binding	TGATCAAGGACGTGGATCGCATT	TCCTCTGGTCCTCATTGGCACT	132	1	1.88926	J
Os05g04210	9633.m00347	9633.t00327	Myb-like DNA-binding domain, putative	Myb_DNA-binding	AGTATTTGCCGGGGAGGACTGAT	GCTTCGCGTGCTTTTGCACT	72	1	1.82882	S
Os02g53670	9630.m05308	9630.t05111	Myb-like DNA-binding domain, putative	Myb_DNA-binding	TTGAGACCACGGATAGCGCCTTTG	TGCACACTACACCCTCCAAGAGT	92	1	1.94881	S
Os05g04820	9633.m00414	9633.t00388	Myb-like DNA-binding domain, putative	Myb_DNA-binding	TTGGCAACACCCCGTTCTACTG	TGCTCTGTGGCTCGAATCCCATAC	99	1	1.90816	S
Os02g53670	9630.m05309	9630.t05111	Myb-like DNA-binding domain, putative	Myb_DNA-binding	TTGAGACCACGGATAGCGCCTTTG	TGCACACTACACCCTCCAAGAGT	92	1	1.90694	S
Os05g28320	9633.m02590	9633.t02517	transcription factor, putative	Myb_DNA-binding	TCCGTCAAGAACCACTGGAACTC	CATGGACTGGTACGACACGGAT	96	1	1.72815	S
Os02g57270	9630.m05698	9630.t05474	telomere binding protein-1	Myb_DNA-binding	TGCTACGGTGAAATGCGAAGAACC	CAGAACCAGGATCACTCAAGCTGC	86	1	1.88654	J
Os05g35500	9633.m03305	9633.t03206	Similar to myb-related protein 1 - rice	Myb_DNA-binding	CTGGGCAGATTGGACAATCGCT	GCGCTCTAAGCTACAAATCCGCAA	98	1	1.34838	S
Os03g13790	9631.m01313	9631.t01227	Myb-like DNA-binding domain, putative	Myb_DNA-binding	TTCTTCAGGACTTAGCTGGAGCGG	TGGCGATTCAGCACAAAGTGACTC	89	1	1.92118	J
Os05g37060	9633.m03417	9633.t03314	Myb-like DNA-binding domain, putative	Myb_DNA-binding	TGAGGAGGAGCACAGGCTATTTC	CTGTCGGATGAAGAACTTCTGCG	139	1	1.61993	J
Os03g22560	9631.m02251	9631.t02102	Myb-like DNA-binding domain, putative	Myb_DNA-binding	TGGCTTTGACACAGCCATGAAACT	GGAAGCTCGTGATAGCCATCGAAA	63	1	1.76692	S
Os05g37730	9633.m03487	9633.t03381	hypothetical protein	Myb_DNA-binding	TGGACAGAGGAGGAGCACAAGTTG	TCGTCACGAAGTTGCGGGAGAT	91	1	1.86123	S
missing annotation:	9631.m02888	9631.t02701	myb-like protein	Myb_DNA-binding	TGGTGTCCTACATCGCCAAGCA	CGGAGATGTTGCCCCTCTTGAT	141	1	1.63967	D
missing annotation:	9633.m03568	9633.t03454	Similar to MYB transcription factor R3 type	Myb_DNA-binding	TTCGGTCGCAGGCGAAAAAGTG	TTCTGGTGTCCAGCCACCCTTA	60	1	1.84017	J
Os03g31230	9631.m03068	9631.t02868	expressed protein	Myb_DNA-binding	CCCTTCTTCTCCGGCTCAGATT	GTGCGAAAACACCATACTATCCGA	115	1	1.75655	J
missing annotation:	9633.m03854	9633.t03726	SET domain protein 105	Myb_DNA-binding Pre-SET SET YDG_SRA	TGCTGATTTGCCAGGGCGTACT	AGCAGGATACAAAGGCGAACGATT	97	1	1.82036	J
Os03g43800	9631.m04225	9631.t04008	Myb-like DNA-binding domain, putative	DIRP Myb_DNA-binding	TTCAGGCAATGTGCAGTGTGAGT	TATCGAGTGCCTCCCCTACTTTGG	66	1	1.92303	J
Os10g32070	9638.m02781	9638.t02730	putative transcription factor	GATA	TTGGATGACGTGGCGTTGGATGAC	ACTCCAGCTCCTCTTCTTCCTCCT	85	1	1.79433	J
Os05g10620	9633.m00923	9633.t00874	No apical meristem (NAM) protein, putative	NAM	TTGATCGGGGTCACCACTGCAT	TGGTGGGCACAGGAGTTACTTTCA	75	1	1.88005	S
Os10g40810	9638.m03707	9638.t03609	putative transcription factor	GATA	CGACTTCTACATACCCACCGAGGA	CGGACGACTGGTAATTCGGCAT	98	1	1.80537	J
Os05g10620	9633.m00924	9633.t00874	No apical meristem (NAM) protein, putative	NAM	TTGATCGGGGTCACCACTGCAT	TGGTGGGCACAGGAGTTACTTTCA	75	3	1.88602	S
Os11g08410	9639.m00790	9639.t00763	GATA zinc finger, putative	GATA	TCAGGAGCAAGATGGACAGGCT	TTCAACACCTTCCTGTGGCGGT	100	1	1.68193	S
Os05g25960	9633.m02341	9633.t02272	No apical meristem (NAM) protein, putative	NAM	TGGACGAGCTGTTCGATGATATGC	TCACGGAACACCACCGATGAATC	76	1	1.63034	S
Os12g07120	9640.m00638	9640.t00612	expressed protein	GATA	AATAGGAGAGCCGCCCGGATTA	GACGTACCTAACACCACCACCA	139	1	1.67248	J
Os05g34830	9633.m03232	9633.t03137	OsNAC5 protein [imported] - rice	NAM	TGGGTCCTGTGCCGAATCTACAAC	GGTCTCCCCGTGGCTCATCATATT	99	1	1.78676	S
missing annotation:	9630.m04119	9630.t03974	yabby15 protein	YABBY	GTTCAGTGCAGCCGCAAAGAATT	TTGAACCCCTGATCCGGCATGA	75		1.34529	J
Os05g34830	9633.m03233	9633.t03137	OsNAC5 protein [imported] - rice	NAM	AGGAGCTGGTGATGCACTACCT	CGTACAGCGCCATTCTTGTAGAGG	100	2	1.86493	S
Os04g45330	9632.m04359	9632.t04255	yabby14 protein	YABBY	TTGATGAGGTGCCGTCATTCCAAG	TGCTCGTGATGCTGCTCACGTT	81	1	1.90432	J
Os05g37080	9633.m03419	9633.t03316	No apical meristem (NAM) protein, putative	NAM	GGGCCAAGACCAAGTGGAAGAT	TGAAGTCACTCCTCGTCTGGAGAT	114	1	1.76797	J
Os08g29500	9636.m02929	9636.t02864	repressor protein	CCAAT-Dr1 NF-YB CBFD_NFYB_HMF	ACGTCTCCCTCCCCAAATCAACAA	TGTGCATCTCTTGCCACTCGAAC	82	1	1.78951	J
Os05g43960	9633.m04097	9633.t03963	hypothetical protein	NAM	CCATCGTCGTGGAGAACGTCTA	CGCCGTTGCACTTCTCATTGA	66	3	1.48375	J
Os02g53620	9630.m05303	9630.t05106	probable transcription factor - rice	CBFB_NFYA	TTCACGCTCGGTGCCTTACCTTCA	GGTATTCAGGAATCGCCCACCAGT	88	1	1.69971	J
Os05g48850	9633.m04572	9633.t04406	No apical meristem (NAM) protein, putative	NAM	AACAGGAGACGACGACGATCCA	GCCTTCCCTTCCAAATGCTCAAGA	100	1	1.78267	J
Os03g07880	9631.m00725	9631.t00683	Similar to probable transcription factor - rice	CBFB_NFYA	TGGTGAAAAACCGCAAGCCGTA	TGTTGAGGAATCTCCCCCCTGTTC	90	1	1.90729	J
Os06g01230	9634.m00018	9634.t00018	Similar to nam-like protein 1	NAM	CAGGCAAAAACGGTAGCTTCGTTC	TCCAAATTGGAGGCCGGGGTAT	85	1	1.87382	J
Os03g29760	9631.m02902	9631.t02715	putative CCAAT-binding transcription factor	CBFB_NFYA	GCAGCCTCATCGTCATGCTTCA	GGGGAAAGATCGAGGGCAAAGAAA	70	1	1.81675	S
Os06g04090	9634.m00322	9634.t00306	No apical meristem (NAM) protein, putative	NAM	TCGTCATCTTCCCCAATGCACG	GGTTCTTCTTCTTGAACACCCTGC	91	1	1.88659	J
Os03g29760	9631.m02903	9631.t02715	putative CCAAT-binding transcription factor	CBFB_NFYA	CCACAATCAGTGTTTGTCCCCTCA	GTCCCGCTCCCCACAACTATCATT	60	1	1.83999	S
Os06g23650	9634.m02331	9634.t02253	hypothetical protein	NAM	TCGCGGAGATCGACCTGAACAA	TACCACTCCTTCTCCCCCATCTTG	76	1	1.5891	S
Os05g49310	9633.m04622	9633.t04454	putative transcription factor MYB24	Myb_DNA-binding	AGAAGCACAGGAAAAGCACTGACG	AGGCATGATGCTTTCGCTCGT	62	1	1.80104	S
Os03g53960	9631.m05300	9631.t05030	putative transcriptional adaptor	Myb_DNA-binding SWIRM ZZ	TTTTCTCCCCCAAGGGTCAAGGT	TTGCACCCCCAGCTATGTGTGAAG	85	1	1.32083	J
Os06g02250	9634.m00125	9634.t00120	Myb-like DNA-binding domain, putative	Myb_DNA-binding	CTCGGCAACAAATGGTCGTCCA	GGTGCGTGTTCCAGTAGTTCTTGA	82	2	1.83158	J
missing annotation:	9631.m05498	9631.t05211	hypothetical protein	Myb_DNA-binding	TCAGGACTTAGCAGGAGCAAAGGT	TTCGAGGTGGAGAATTGGCACAAA	92	1	1.86469	J
Os06g06740	9634.m00604	9634.t00574	Similar to AL161549 myb-like protein	Myb_DNA-binding	TTGGAAGAAGACAGGAAGCTTGTG	TTCTCTGCACTGTTTGCCAACT	108	3	1.82861	J
missing annotation:	9631.m06161	9631.t05829	Myb-like DNA-binding domain, putative	Myb_DNA-binding	CATGAACAGACAAACACGAGCCAA	AGACCCTCGTAAAACTTGTCCGTT	63	1	1.84083	J
Os06g14010	9634.m01399	9634.t01335	Myb-like DNA-binding domain, putative	Myb_DNA-binding	TCGACGACGACGCTGGCTTC	GCCGTAGACGGCCCTGCTGA	65	1	1.68138	S
Os03g63890	9631.m06332	9631.t05982	hypothetical protein	Myb_DNA-binding	ACTACGACCACCTCCAACACGA	TGCCTGGTTTCGGTTTCCTTTGT	122	1	1.7359	J
Os06g14670	9634.m01468	9634.t01404	typical P-type R2R3 Myb protein	Myb_DNA-binding	TGAACGAACACCATTGCCGTCT	TCTTCTCGCCTTTCTGGCTGCT	67	3	1.94281	S
Os04g01970	9632.m00101	9632.t00098	SWIRM domain, putative	Myb_DNA-binding SWIRM ZZ	ACAGCTCCACAAGATGCAAGCG	TCCGAGTTCTCTCGGTGTGTTCTC	92	1	1.9241	J
Os06g14700	9634.m01471	9634.t01407	Myb-like DNA-binding domain, putative	Myb_DNA-binding	AGCTCCTCAGGAAGTTGGCA	TGATTTGGCCGCATCAGACG	85	1	1.36597	S
Os04g27410	9632.m02582	9632.t02562	myb-like DNA-binding domain, SHAQKYF class, putative	Myb_DNA-binding	AGAGCACAGGCTGTTCTTGC	TCATGGAGTTGAGGCGTATGAAGT	143	1	1.85278	J
Os06g19980	9634.m01938	9634.t01867	expressed protein	Myb_DNA-binding	TTGCAGAGCCAGTGGACACA	TGAGCTTTCACTCGCAAGTCCAA	77	1	1.84124	J
Os04g40420	9632.m03840	9632.t03770	SWI/SNF family transcription activator, putative	Myb_DNA-binding SURF2 SWIRM	TGGCAAAAGCAAAGCCAGCAATTC	TTCCATACCAGCCGTCCGATCA	87	1	1.72293	J
Os06g40330	9634.m03869	9634.t03765	Similar to typical P-type R2R3 Myb protein	Myb_DNA-binding	ATAAGTTGCCAGGCCGCACA	GGGCTTTCACAGTTCATCACTTCC	148	1	1.89627	J
Os04g41830	9632.m03988	9632.t03908	Myb-like DNA-binding domain, putative	Myb_DNA-binding	TTCCAGCTCTGCCCATTGACGA	CTCCTGTTGGACCTCCAATTGCTT	63	1	1.87586	J
Os06g43090	9634.m04159	9634.t04040	Similar to tuber-specific and sucrose-responsive element binding factor	Myb_DNA-binding	CCAAACACCTTTTGGCTCCTCCA	GGCGTCACGCGAAGAAGACTACTA	96	1	1.77884	S
Os04g49450	9632.m04799	9632.t04666	myb-like DNA-binding domain, SHAQKYF class, putative	Myb_DNA-binding	TTCCTAAGGCGCGGAAGCCATACA	CGTCCTCGGTCCATTTCTCCCTTT	60	1	1.81946	J
Os06g46560	9634.m04529	9634.t04390	Similar to GAMyb protein	Myb_DNA-binding	GGCTCGCATCTCCTCCTACTTTGA	ATCTCGTTGTCCGTCCTCCCAT	87	1	1.44314	J
missing annotation:	9633.m00161	9633.t00148	Myb-like DNA-binding domain, putative	Myb_DNA-binding	TGGTTCAGGAGGCAACGAGATG	CCTGTGCGCTTCAAACCAGTT	149	1	1.96655	J
Os07g04700	9635.m00401	9635.t00393	hypothetical protein	Myb_DNA-binding	TGCCGAGACCCAAGCAGATAAAC	GGCCGAATGACATGCAATCAGCAA	90	3	1.43844	J
Os05g07010	9633.m00624	9633.t00592	MYB-related protein, putative	Myb_DNA-binding	TCGGCTCCCAATTTCTCCAGATGA	TCGCCGACGAACTTGTACACCT	60	1	1.66217	J
Os03g44540	9631.m04300	9631.t04082	CCAAT-binding transcription factor (CBF-B/NF-YA) subunit B, putative	CBFB_NFYA	ATCAATGAGTGGCGGGCGAATGCT	CCTTCGTACTGCTTCGCGTTGACA	84	1	1.80444	J
Os06g36480	9634.m03466	9634.t03371	hypothetical protein	NAM	TCCAAAGGAGGGGAAACATCAGGT	TGTCTCCATGATGATCCTGGCTGT	94	3	1.81775	J
Os03g48970	9631.m04770	9631.t04528	putative CCAAT-binding transcription factor	CBFB_NFYA	TTTCGGGAACCGGATCGAGGAAGA	CGGGCTCAGATGAAAATCACCACA	100	1	1.77142	S
Os06g46270	9634.m04497	9634.t04359	NAC domain protein NAC1	NAM	TGAAGTTGCCTCTCAAGGAGGACT	CAGCTTGGCAATGGTTGTCCTACT	74	1	1.87914	J
Os03g48970	9631.m04771	9631.t04528	putative CCAAT-binding transcription factor	CBFB_NFYA	TTGGCTTTCTATCCCACCCGTTG	CACAAACGTCTCACGGACACTGA	76		1.83289	S
Os07g09740	9635.m00938	9635.t00911	No apical meristem (NAM) protein, putative	NAM	TCACCGATGAGGATGAGTTGCAGA	TTGTGGCAAAGAGACGAACAGGTT	74	2	1.52613	S
Os03g48970	9631.m04772	9631.t04528	putative CCAAT-binding transcription factor	CBFB_NFYA	TTCCGAGGTGTGGAGGAAGGTCAA	TGACAGCACGAAGCAGGGATAGAA	71	1	1.77133	S
Os07g09830	9635.m00947	9635.t00920	No apical meristem (NAM) protein, putative	NAM	GCTCGCAACCTGTTCGTCTCTTTG	AGATTGCGCCGGTTCAGCTTCAT	60	1	1.72349	S
Os07g06470	9635.m00586	9635.t00575	CCAAT-binding transcription factor (CBF-B/NF-YA) subunit B, putative	CBFB_NFYA	TGGTTTGCACCAACTTCTGCAACT	AGCTCCATAGGGGGAGTAAACACC	62	1	1.90669	J
Os07g09860	9635.m00950	9635.t00923	No apical meristem (NAM) protein, putative	NAM	TGAACCAAGCTGATGACTCCGATG	TCGGGAAGAGCAGCAAACACAC	67	1	1.61845	S
missing annotation:	9635.m04175	9635.t04083	hypothetical protein	CBFB_NFYA	TGCCCACAGGCTACCTCTTATTCG	TGGTCCAGGCACCATTTTTCTTCG	77	1	1.73534	J
Os07g12340	9635.m01211	9635.t01179	No apical meristem (NAM) protein, putative	NAM	AGAAGGCGCTCGTGTTCTACCA	GTGCATGATCCACTCCGTCTTGAC	65	1	1.86042	S
Os08g09690	9636.m00923	9636.t00892	CCAAT-binding transcription factor subunit, putative	CBFB_NFYA	TCTCTAGGACCAGCTACAGCTCCA	GCGTTAACCAGAGGTTGTCCACT	98	1	1.96984	J
Os07g17180	9635.m01727	9635.t01688	hypothetical protein	NAM	TTGTTCCTCCTCTGGCTGCTCT	ACCGCAGAAGAATCATGCATCACA	94	1	1.73272	S
Os12g41880	9640.m04108	9640.t04008	transcription factor, putative	CBFB_NFYA	TGCAATGGGCCAAATTGCTTACG	GGCTGTCCACCATAAGCTGCATAA	75	1	1.72752	J
Os07g27330	9635.m02640	9635.t02592	No apical meristem (NAM) protein, putative	NAM	TTGCACTGAATCCGCCGATCAGAG	TCACGGATCATGTCGGGGAGATCA	78	1	1.49851	S
Os12g41880	9640.m04109	9640.t04008	transcription factor, putative	CBFB_NFYA	TGCAGGGCCAAATTGCTTACGC	GGCTGTCCACCATAAGCTGCATAA	73	1	1.79909	J
Os07g27340	9635.m02641	9635.t02593	No apical meristem (NAM) protein, putative	NAM	ATCGATCCGGCGTTCTGTGAGCAA	TCTGGTTCACCACTGCTGCGGATA	76	1	1.3662	S
Os12g42400	9640.m04165	9640.t04060	Similar to transcription factor-like protein	CBFB_NFYA	CGCCTAGCGGGCGAATTCTTAT	CGTCGAATGATGGCTGAACACTGT	91	1	1.78223	J
Os07g48450	9635.m04890	9635.t04770	No apical meristem (NAM) protein, putative	NAM	CGATTCCGCAACGTCTCCATGA	CGGACTTCTTGTAGATCCGGCAGA	64	1	1.74265	D
Os01g61810	9629.m06092	9629.t05819	Histone-like transcription factor (CBF/NF-Y) and archaeal histone, putative	NF-YB CBFD_NFYB_HMF	TGTCAGAAGGAGAAGCGCAAGAC	TCCTCAAAGCCAAGCGTACCCATC	74	1	1.90754	S
Os07g48550	9635.m04899	9635.t04779	Similar to GRAB2 protein	NAM	TTGTGGTGATGCGAGAGAGAGAGA	TCCATCTGCTCTGCACACCTTGA	73	1	1.81469	S
Os07g14110	9635.m01397	9635.t01362	hypothetical protein	Myb_DNA-binding	TGCACCCGGACATTAAGAAAGGC	AATCGCTGACCAACGGTTCCCA	95	3	1.43542	J
Os05g37040	9633.m03415	9633.t03312	Myb-like DNA-binding domain, putative	Myb_DNA-binding	CGGGCTATTCCTGGAAAAAGGCT	TCATGTCTTCACCGACCAGCGT	81	1	1.58857	J
Os07g25370	9635.m02431	9635.t02386	hypothetical protein	Myb_DNA-binding	GCTCGACATGGTGGAAAGCGAA	GCCAAAGAACGCTGCAACTCTG	75	1	1.74816	S
Os05g37050	9633.m03416	9633.t03313	Myb-like DNA-binding domain, putative	Myb_DNA-binding	ACGCACAACCGATGGGCAAT	TCATCCACAAGCACCCGGTAGT	89	1	1.58188	S
Os07g37210	9635.m03686	9635.t03613	P-type R2R3 Myb protein	Myb_DNA-binding	CGAGTAGCAACAACCACAACGTCA	TCGTCGTCGTAGAGGATGAGTTGA	96	1	1.75983	S
Os05g46330	9633.m04350	9633.t04199	Myb-like DNA-binding domain, putative	Myb_DNA-binding	TGCTGGTAATCCCCTTGTGAAGGA	GCACGCTTTCTCTCGGTCTCAT	63		1.8506	J
Os07g43420	9635.m04353	9635.t04254	Myb-like DNA-binding domain, putative	Myb_DNA-binding	TGCGGGGGAACAGAATTGCGTT	CGGCTCGCTGCAATAAAGTAGCA	86	1	1.86896	J
missing annotation:	9633.m04382	9633.t04228	Myb-like DNA-binding domain, putative	Myb_DNA-binding	ACTCCCTCCGTTTCACAATGGTT	AGGTCTGGCCTGAGGTAGTTGA	80	1	1.56622	J
Os07g43580	9635.m04370	9635.t04270	Myb-like DNA-binding domain, putative	Myb_DNA-binding	CTAATCCACACCACCACCAAACCA	GTGATGAACTCGCTGCTCACTCTC	69	1	1.84445	S
Os05g50340	9633.m04737	9633.t04565	Myb-like DNA-binding domain, putative	Myb_DNA-binding	TGGAGGAGGACATCAAGCACATCG	TTCAACCTTTCGGCCTGGTAGC	94	1	1.84391	J
Os07g44090	9635.m04427	9635.t04322	Myb-like DNA-binding domain, putative	Myb_DNA-binding	CAAGTGGTCTCAGATTGCGGCT	AAGTTCTTGACCTCGTTGTCCGTC	60	1	1.91314	J
Os05g50350	9633.m04738	9633.t04566	Myb-like DNA-binding domain, putative	Myb_DNA-binding	TTCGACCACCTCGTCGAGGA	GGAGGAGTAGCGGGGGAAGG	69	1	1.74192	S
Os07g48870	9635.m04936	9635.t04812	Myb-like DNA-binding domain, putative	Myb_DNA-binding	TGGCAGCAACATCAAGCACCACAG	TACATGTTGGGCCATCGTCGTCGT	75	1	1.62961	S
missing annotation:	9633.m04824	9633.t04648	MCB2 protein	Myb_DNA-binding	CCAGAAGTTCTTCCTCCGCCACAA	TCCTGAACCATGTCGAAGAGGCTG	84	1	1.83525	J
Os08g05520	9636.m00481	9636.t00465	Myb-like DNA-binding domain, putative	Myb_DNA-binding	TGCAACCAGCAGAAGGTGAAGA	ACATCGCTGCAAACCGGCTT	129	1	1.90515	J
Os06g01670	9634.m00065	9634.t00062	myb-like DNA-binding domain, SHAQKYF class, putative	DUF6 Myb_DNA-binding	TGCGTGCCATGCCAGACTTT	TCTCAACCTCTGAAGATGCCCACT	89	1	1.96901	J
Os08g06240	9636.m00557	9636.t00536	Myb-like DNA-binding domain, putative	Myb_DNA-binding	TTGCTCAACGCGCTCAAGGA	TTCATGCAAGCTGCCTTCGTCT	98	1	1.94141	S
Os06g07640	9634.m00697	9634.t00665	hypothetical protein	Myb_DNA-binding	AACACAGGCTGTTCATGGTGGG	TGGTGGTGACAAGGTGCTTGGA	81	1	1.92919	J
Os01g50720	9629.m04910	9629.t04711	Myb-like DNA-binding domain, putative	Myb_DNA-binding	GCAAGAGCAGGGCATGACACATTT	TCGAAGTTGAAGTCGCCGACCA	72	1	1.86533	S
Os06g07650	9634.m00698	9634.t00666	myb-like DNA-binding domain, SHAQKYF class, putative	Myb_DNA-binding	CTGAAGAGCACAGGCAGTTTCTGA	TCTTCCACTCACCACGTCCGTA	60	1	1.33385	J
Os09g13530	9637.m01087	9637.t01074	Zinc finger C-x8-C-x5-C-x3-H type (and similar), putative	zf-CCCH	GCCAACCACAAGAGTGTGCTGT	ATTCGTTGGTCCTCCTCGCCAT	98	1	1.53899	S
Os06g07740	9634.m00707	9634.t00675	myb-like DNA-binding domain, SHAQKYF class, putative	Myb_DNA-binding	GGCCTGGGATGATCAGCAGATGAA	GCTGCTCCCTCCTTTGGATCAGTT	63	1	1.58469	S
Os01g61810	9629.m06094	9629.t05819	Histone-like transcription factor (CBF/NF-Y) and archaeal histone, putative	NF-YB CBFD_NFYB_HMF	AGGAAGAACCCACATTAGGGCCAT	GCAATCGCCACAGCCAACTGTTAA	100	1	1.7991	S
Os08g02160	9636.m00116	9636.t00114	NAM (no apical meristem)-like protein [imported] - Arabidopsis thaliana	NAM	TCTTCCCGCTCTGGCCTCAATT	TTTCGGTACTTGCGGTCCCTTG	72	1	1.79191	J
Os01g70880	9629.m07004	9629.t06670	Histone-like transcription factor (CBF/NF-Y) and archaeal histone, putative	NF-YB CBFD_NFYB_HMF	CGAAGATATCGAAGCGGGCCAA	CCGGTGACGAAGCTGATGAACT	70	1	1.83196	S
missing annotation:	9636.m00130	9636.t00127	No apical meristem (NAM) protein, putative	NAM	CACGGTTACTTCTGCTGCTGCT	CTTCTTGAACACCCTGCACACCA	97	1	1.79963	J
Os01g70890	9629.m07005	9629.t06671	Histone-like transcription factor (CBF/NF-Y) and archaeal histone, putative	NF-YB CBFD_NFYB_HMF	GCCGGTCATTTCATGTTCAACGC	CTAGAACTGCCTGGAGCTATCCGT	60	3	1.90265	S
Os08g06140	9636.m00545	9636.t00526	No apical meristem (NAM) protein, putative	NAM	TACCTTGGCTGAAGGTGGGACTTG	TGCTGAAGCATCATGCTCCTTCTG	61	1	1.90971	S
Os02g49370	9630.m04832	9630.t04657	Histone-like transcription factor (CBF/NF-Y) and archaeal histone, putative	NF-YB CBFD_NFYB_HMF	TCAACTTCGAGCACCAGCATCC	GATCGCCATTCTGCTGCTGTTACT	60	1	1.63064	S
Os08g06140	9636.m00546	9636.t00526	No apical meristem (NAM) protein, putative	NAM	TACCTTGGCTGAAGGTGGGACTTG	TGCTGAAGCATCATGCTCCTTCTG	61	1	1.932	S
Os02g49410	9630.m04837	9630.t04661	Histone-like transcription factor (CBF/NF-Y) and archaeal histone, putative	NF-YB CBFD_NFYB_HMF	TGGTGGCAGGAACATGGATCAG	GGAGCACCTTCTTTATCAGGCGTA	122	1	1.73604	J
Os08g06140	9636.m00547	9636.t00526	No apical meristem (NAM) protein, putative	NAM	TGCAGACAGAACTGATAACGCGAC	TAGCCTTAGCTCCTCCATCAAGCC	86	1	1.90857	S
Os03g29970	9631.m02928	9631.t02738	putative DNA binding transcription factor	NF-YB CBFD_NFYB_HMF	AAGAGGCGGCTTCGGTCATCAT	GATGTCAAGCGCCCCTGTTTTG	92	1	1.6271	S
Os08g10080	9636.m00967	9636.t00934	Similar to NAC domain protein NAC1	NAM	CCTCTCCACCTCAAGGTGAAGACA	CGCAATCCGAACGAAGAACAACAA	96	1	1.71098	S
missing annotation:	9633.m03607	9633.t03488	Histone-like transcription factor (CBF/NF-Y) and archaeal histone, putative	NF-YB CBFD_NFYB_HMF	ACCAGCGAGGCGAGCGATAAAT	AGCAAGTCGTCGCCGTTGAT	65	1	1.97319	J
Os08g23880	9636.m02336	9636.t02278	hypothetical protein	NAM	TTGCCAGGCCAAGGCAACCAAGAA	CACTGATGCTCCGGCAACGAGAAT	77	1	1.39025	S
Os05g49780	9633.m04677	9633.t04506	Histone-like transcription factor (CBF/NF-Y) and archaeal histone, putative	NF-YB CBFD_NFYB_HMF VQ	TGGAGATCCTGGATCATCGCTTGT	TTTGCATTGGCGTCTGCTCTTTGG	60	1	1.73269	J
Os08g33670	9636.m03375	9636.t03291	Similar to AY088431 ATAF2 protein	NAM	TCTAGAGCACCGAGCACCAACTTC	GCAGATCACCCACTCGCTGTAGAT	90	1	1.35406	J
Os06g17480	9634.m01762	9634.t01694	CCAAT-box binding factor HAP3 B domain	NF-YB CBFD_NFYB_HMF	TCAAACTCTTCCCCGGCTGACA	GGTGGCGGAAAGATGAACAGAACA	146	2	1.8269	S
Os08g40030	9636.m04049	9636.t03937	No apical meristem (NAM) protein, putative	NAM	TCCACCAAGGAGGAATGGGTGA	GGAAGGTCATGGAAGATGCTGCT	143	1	1.82968	J
Os07g41580	9635.m04160	9635.t04069	Similar to transcription factor, CCAAT-binding, chain A - Arabidopsis thaliana	NF-YB CBFD_NFYB_HMF	TTCGTCTTCCTCCTCGCTTCGCTT	TTGTCCGAATCCGGCATCGCAA	73	1	1.87734	S
Os08g42400	9636.m04312	9636.t04185	nam-like protein 22	NAM	CCTGCCGATGCACAAGAAGAATGG	TGCCGCTGCTGCTCCTCTGAAATA	61	1	1.72358	J
missing annotation:	9636.m00715	9636.t00689	Histone-like transcription factor (CBF/NF-Y) and archaeal histone, putative	NF-YB CBFD_NFYB_HMF	AACGTGAGCCGCATCATGAAGC	TGATGAACTCCGACACGCACTC	97	1	1.89169	S
Os08g42400	9636.m04313	9636.t04185	nam-like protein 22	NAM	TGCCGATGCACAAGAAGGGTTGCT	TGCCGCTGCTGCTCCTCTGAAATA	81	1	1.8568	J
Os09g25420	9637.m02196	9637.t02169	hypothetical protein	zf-C2H2	TTCGCCGACGGACACATGAACA	AACGGGTCTCCTGCTACTGCTT	62	1	1.7196	J
missing annotation:	9634.m01472	9634.t01408	Myb-like DNA-binding domain, putative	Myb_DNA-binding	GGCGACCGATGGAAGGACATCA	ATGACCGGGGGTGCCACAACTT	124	1	1.66316	S
Os09g25430	9637.m02197	9637.t02170	expressed protein	zf-C2H2	TGGCTACACCGGCCAAGAAA	GGGTGGCATCGACTTCTGAACT	71	1	1.85968	J
Os06g14710	9634.m01474	9634.t01410	Myb-like DNA-binding domain, putative	Myb_DNA-binding	TCGCAGCTCGCGTGCCGTGAAG	TGCGACAGGGGACGACGCCACAG	90	1	1.51922	S
Os09g25440	9637.m02198	9637.t02171	hypothetical protein	zf-C2H2	AGCGAGTAGGTTCCAATGATGAGA	TTGCCAGTGAGGTTCCTGAAGC	93	1	1.741	J
Os06g28630	9634.m02738	9634.t02653	Myb-like DNA-binding domain, putative	Myb_DNA-binding	TAGCAGCAGTGAGGGGCAGAGTTT	AGGTGAAGAAGCCAAGCCAAGTGA	67	1	1.51514	J
Os09g26050	9637.m02265	9637.t02237	hypothetical protein	zf-C2H2	AGGAGGCCGAGATGAACCTAGA	AAGAAGAATCCGACGAAGGGCG	76	1	1.62254	S
Os06g45840	9634.m04455	9634.t04318	myb-like DNA-binding domain, SHAQKYF class, putative	Myb_DNA-binding	TGCCATCTCCCGTTCATGGTAACA	GCTTCGTCCGCATACAAGCAGTTC	61	1	1.84168	J
Os09g26100	9637.m02270	9637.t02242	zinc finger protein, putative	zf-C2H2	ATGGCGGTGAACAACAGGGA	AGGAAGAATCCGACCAAGGGTG	104	1	1.55739	S
Os06g51260	9634.m04990	9634.t04818	myb-like DNA-binding domain, SHAQKYF class, putative	Myb_DNA-binding	TGTCAAGGTTCGGAAGCCTTACAC	CGACCATACAGCTTCAATGCCTCA	99	1	1.76929	J
Os09g26200	9637.m02280	9637.t02252	1/2/2005	zf-C2H2	AGGAGGAAGACGTGAACCTGGA	ATGCAGAGGAAGAAGCCGATGG	82	1	1.84695	S
missing annotation:	9634.m05035	9634.t04860	P-type R2R3 Myb protein	Myb_DNA-binding	TTGCTGGCTTGAACAGATGTGGT	TGCTCTTCCTCACGCGAGAAGT	100	1	1.87634	J
Os09g26210	9637.m02281	9637.t02253	1/2/2005	zf-C2H2	AATGCCTCGTCGTCGTACCAGA	AGCTTCAGGGACAGGTCGATGT	92	1	1.57358	S
Os07g26150	9635.m02514	9635.t02467	Similar to myb-related protein	Myb_DNA-binding	CGAGTCCCGTTCCCCAAGTACAAT	TCAGATGCTTCCACCCCTCAGT	70	1	1.50907	J
Os09g27650	9637.m02427	9637.t02395	Zinc finger, C2H2 type, putative	zf-C2H2	GCTAAGCAGGGCTTGCTAATCGT	TGCCCTCCGTAATGCACTAATGC	99	1	1.89119	S
Os07g30130	9635.m02940	9635.t02886	Myb-like DNA-binding domain, putative	Myb_DNA-binding	TCGACACATACACCACCAACCACC	TTCTTCACCCAACCTTGTCGCAGC	92	1	1.30752	S
Os09g29750	9637.m02644	9637.t02595	expressed protein	zf-C2H2	TTATGTCAGCCCCAGCGGACATCA	ATGGCAGTTGGCTTTGCCTCCACA	99	2	1.71192	J
Os07g43580	9635.m04369	9635.t04270	Myb-like DNA-binding domain, putative	Myb_DNA-binding	TGACGATCACTTGTACCGCCTGAG	TCAGCCCTGCAAGCAACCATTT	98	1	1.82353	S
Os09g31140	9637.m02758	9637.t02702	Similar to WIP5 protein	zf-C2H2	TCAAGAATCACCACCGCCGCTA	TCGGAAAGAACGGGAAGGAGGA	99	1	1.80363	S
Os07g49530	9635.m05010	9635.t04880	Myb-like DNA-binding domain, putative	Myb_DNA-binding	ATGAGTGGGATGGCAGCGATTC	CAAAAATGGGTAACCGGCGCTTT	66	1	1.92941	J
Os09g38340	9637.m03270	9637.t03197	Zinc finger, C2H2 type, putative	zf-C2H2	TTCTTCTCCCTCGCTTGGCACGAT	GCGACATGGCTGGCACTGTTTATC	75	1	1.86715	J
Os08g04840	9636.m00410	9636.t00394	Similar to contains similarity to Myb-related transcription activator gene_id:M	Myb_DNA-binding	AAGCGAGGTGAGGCATGGTCAGAA	TTGCGTGATATGCCGCGCCAAT	95	1	1.84279	J
Os01g08790	9629.m00822	9629.t00784	Histone-like transcription factor (CBF/NF-Y) and archaeal histone, putative	NF-YC CBFD_NFYB_HMF	GAGCCGATGGAGCAAGTCGAAG	TGTCACGGTCCACCCGGATGAT	109	1	1.78751	S
Os09g24560	9637.m02106	9637.t02081	No apical meristem (NAM) protein, putative	NAM	AGCTGGGTCATGCACGAGTA	TGCAAATCACCCACTCACTGC	109	1	1.70965	J
Os01g24460	9629.m02364	9629.t02262	expressed protein	NF-YC CBFD_NFYB_HMF	TGTGCCCAATCTCATAACCGATGC	GACTCAGTAGAGGCTACGGCTTCA	71	1	1.7073	S
Os09g32260	9637.m02825	9637.t02765	nam-like protein 19	NAM	ACAAGGATGAGTGGGTCGTCTGTC	TGGGATCGGGAATGAGCATTGTTG	88	1	1.91338	J
Os01g39850	9629.m03798	9629.t03656	expressed protein	NF-YC CBFD_NFYB_HMF	GCGCACTGGGATTGAGTTGCAT	GGGTTTGCTAACATCACGTCACCA	60	1	1.88532	S
missing annotation:	9637.m03238	9637.t03166	No apical meristem (NAM) protein, putative	NAM	GCTGAGAAATCGTTCTTGCCGAGT	ATCCCGAGGCCCGAAGAAATACCA	60	1	1.81211	J
Os02g07450	9630.m00693	9630.t00653	transcription factor hap5b	NF-YC CBFD_NFYB_HMF Histone	TGGAACCATCCTCACAGCCTCA	GGATATGCTTGTGACCCACCAGTG	64	1	1.82168	S
Os10g09820	9638.m00855	9638.t00841	Putative OsNAC4 protein	NAM	CGAGAAATACAAGGGTTACGGAGA	CCATCCACCACCACCTTCCTATT	108	1	1.38307	J
missing annotation:	9631.m01408	9631.t01315	Histone-like transcription factor (CBF/NF-Y) and archaeal histone, putative	NF-YC CBFD_NFYB_HMF Histone	CGTCGGACTTCAAGAACCACCA	TCCTCGTCCGCCTTCATGATCTTC	67	1	1.91714	S
Os10g25620	9638.m02169	9638.t02134	putative no apical meristem (NAM) protein	NAM	TGATGGCACCAAAAACCAGCTTGA	TTCGACGGTTCTTCGTCCTCCTTC	84	1	1.86513	J
Os03g63530	9631.m06288	9631.t05945	expressed protein	NF-YC CBFD_NFYB_HMF	TTCAACAGCAGTGTGCAACCAGA	GCTGCTAACTGGAGCCTTCAAAGC	100	1	1.86777	J
missing annotation:	9638.m02172	9638.t02137	No apical meristem (NAM) protein, putative	NAM	TGGGCTTCCTTAGGAAAGAACGGC	TTCCCCTTCCACTTCCCATCGTTG	91	1	1.45308	J
Os04g58680	9632.m05735	9632.t05555	Histone-like transcription factor (CBF/NF-Y) and archaeal histone, putative	NF-YC CBFD_NFYB_HMF Histone	AAGGCGTGCGAGCTGTTCAT	GGAAGTCGAAGAGATCGGTGTTCT	130	1	1.8254	S
Os10g26240	9638.m02235	9638.t02198	No apical meristem (NAM) protein, putative	NAM	CCTCCATGAGACGTACATCGGGAA	GCGAACTGCCACCTGTTGAAGAAG	69	1	1.80395	J
missing annotation:	9633.m02127	9633.t02060	hypothetical protein	NF-YC CBFD_NFYB_HMF	TTGTCCAGCAAGGGGAAACTACAC	TCCCGTAGGCATGGGAACAACATA	92	1	1.63966	S
Os10g33760	9638.m02960	9638.t02901	putative NAM (no apical meristem) protein	NAM	TCCCAACCTAAGGAGGATTGGGTG	GGGAATGAAAAGGTCGCTGCCA	108	2	1.8624	J
missing annotation:	9633.m03883	9633.t03755	expressed protein	NF-YC CBFD_NFYB_HMF	TGGCAAAAGGAGGAAAACTGCTGA	TTGTCTGGCTTGCTGCCTCATT	80	3	1.89083	J
missing annotation:	9638.m03496	9638.t03409	putative no apical meristem (NAM) protein	NAM	AGAAGGTGGCCTCGCAGAAGAT	ACCCTATCCTGCAATGCTCTTGGA	99	1	1.8363	J
Os06g45640	9634.m04434	9634.t04297	Transcription factor	NF-YC CBFD_NFYB_HMF Histone	TTGCCTGCCTCCATCTGGTGTT	TGTGATGATGGCTCCATGTCCTCT	76	1	1.96457	J
Os11g03300	9639.m00237	9639.t00230	No apical meristem (NAM) protein, putative	NAM	TTCCTTTGATGATGGCAGCAGCA	TGCGGTTTCTTGACAACGGCAT	60	1	1.88992	S
Os08g10560	9636.m01016	9636.t00983	Similar to Transcription factor	NF-YC CBFD_NFYB_HMF Histone Pollen_allerg_1	CCACTATGGCTCGACCTCAGGAAT	CCCCCAAAACCCCACACAACTT	67	1	1.32254	J
Os11g03310	9639.m00238	9639.t00231	hypothetical protein	NAM	ACGGCGAGGATGGGGAACAATGAA	TTTGGTGGCTCGGTTGGTTCGCAT	87	2	1.74263	J
Os07g08570	9635.m00812	9635.t00790	F-box domain, putative	F-box	TGTCCTACTTCAACCGCGTTGC	TCATGCTCCATTGCTCCGTTTCAA	90	1	1.2581	S
missing annotation:	9639.m00476	9639.t00464	hypothetical protein	NAM	TCTGAAGACGACGCCATCGACT	TTGAAGCCGAGATCATCAGCAGTG	68	1	1.92726	S
Os07g10710	9635.m01041	9635.t01011	F-box domain, putative	F-box	TGATGCGGGTGTACGATCCGAT	TACTCCGACACTAGGGACAGCA	112	1	1.41403	S
missing annotation:	9639.m00477	9639.t00464	hypothetical protein	NAM	TCGGAGATGGAGCCGATTTTGC	TGTAGCCGCCCATGAATCCGAT	72	1	1.933	S
Os07g13900	9635.m01373	9635.t01338	F-box domain, putative	F-box	TGCAATTAAGTGCTCCATTGGGGA	TCGAGAGCTAACACCTTCACACCG	81	1	1.849	J
Os11g08210	9639.m00762	9639.t00735	OsNAC5 protein [imported] - rice	NAM	ACAACGCCCTCAGGTTGGATGA	TCGTACCTCTCGATCACTCCCTTC	73	1	1.87017	J
Os07g17780	9635.m01789	9635.t01749	hypothetical protein	hATC zf-BED	ACGAGTATGAAGTACGGGAAGGGC	ACGTTGTCAGGCTGTCGTCATC	75	1	1.72899	J
Os11g31340	9639.m02843	9639.t02787	hypothetical protein	NAM	TCCCTGCGGAGGAGAAGACAAATG	TGGTTGCCAAGGCGTTCGTT	70	3	1.47504	J
Os07g18840	9635.m01900	9635.t01859	hypothetical protein	FAR1 SWIM	TTGGCCCCCAATATAGCATCAGA	TTGACCAAAAACTAGTCGGCCTTT	126	1	1.59438	S
Os12g03040	9640.m00212	9640.t00205	No apical meristem (NAM) protein, putative	NAM	ATCCATGACCATGAGGCTGGACGA	GCTGTTCATCGACGGTTGATCCCT	119	2	1.89386	J
Os07g23890	9635.m02278	9635.t02233	hypothetical protein	F-box	AGTTGGTGGGCGACTGTCTCTA	GACGCCACGTTGAACACGAA	85	1	1.50974	S
Os12g03050	9640.m00213	9640.t00206	hypothetical protein	NAM	TGACCCCAGCATCTACTTCGTCAG	CGGAATAAACCGCGTTGTTGTTGT	80	1	1.9019	S
Os07g27770	9635.m02692	9635.t02642	hypothetical protein	FAR1 SWIM	GGCTACAAGTGTGGGTGAGAGATG	TGGGTCCTGTGACTATTCCAGCTT	75	1	1.71377	S
Os12g04150	9640.m00330	9640.t00318	cell death associated protein	NAM	GTGTTAAACAAGTTTCCCGCGCAA	TTCGTAAGCGGATCGGAGAAACG	61	1	1.68116	J
Os07g27800	9635.m02695	9635.t02645	hypothetical protein	FAR1	GGTGGGGACACAGGATACTGGATT	TTGCACTTGGTGTAGTGCGCCT	100	1	1.4306	J
Os12g05990	9640.m00519	9640.t00499	No apical meristem (NAM) protein, putative	NAM	TCTACGGCTACCATCCTTCCCA	TCGGGCAGAAGAAGAACCACTG	87	1	1.73183	S
Os07g28760	9635.m02797	9635.t02745	hAT family dimerisation domain, putative	hATC zf-BED	GCCAGATTCATCGTTCCTACACCG	TGCCACACTGCCCTACTTGCTT	99	1	1.75741	S
Os12g22630	9640.m02142	9640.t02086	No apical meristem (NAM) protein, putative	NAM	TGGCGTTGATGACATGGACGAGT	TCGGCTTCTTCTAGCTGAGCTTCC	60	1	1.72788	S
Os07g32110	9635.m03153	9635.t03095	hypothetical protein	FAR1 SWIM	TTTGAAGCTGCTTGGCACAAACTG	CAAACGCCCATTTGCGCCTT	97	1	1.63493	S
Os12g23090	9640.m02189	9640.t02132	No apical meristem (NAM) protein, putative	NAM	AATGACAATCCACCGCGTCGTC	TTGATCGTCGCCCATGTCCTTCAG	96	1	1.40646	J
missing annotation:	9635.m03460	9635.t03394	F-box domain, putative	F-box	TCGGACATGACTCCTTTGAGCCAT	TGAAGCGACACTCTGCACGTTAG	93	1	1.22874	S
Os12g29330	9640.m02824	9640.t02762	Similar to NAC domain protein NAC2	NAM	TCCGACTAAGCTAGGCAAGGCAAG	TTGGGGGCGATTTCGTTAAGCA	98	1	1.88343	S
missing annotation:	9635.m03461	9635.t03395	F-box domain, putative	F-box	GCAATCTTGGACATGACTCCTCGG	GCATGTTAGCGCCCATCTGCAA	85	1	1.77864	S
Os12g41680	9640.m04086	9640.t03987	No apical meristem (NAM) protein, putative	NAM	CTTCTCCTCCAAGGAAGACTGGGT	CCCCTCCTGATTTCCTCTTGCAGA	62	1	1.83332	J
Os01g44990	9629.m04293	9629.t04126	excision repair protein ercc-6 (cockayne syndrome protein csb). [human	Helicase_C RRM_1 SNF2_N	TAGCGCAGGTGCTAAAGGAAGGTG	TGAGCTTTTACTGCTCATGCCGT	98	1	1.89047	J
Os02g08310	9630.m00789	9630.t00741	Similar to 01167 Tub family.	Tub	TCGCGTTTGCGCCTACTGTTAC	TGGGAATCCAAGCCCTCATGCTTC	66	1	1.8534	J
Os01g57110	9629.m05593	9629.t05360	SNF2 family N-terminal domain, putative	Helicase_C SNF2_N zf-C3HC4	TTGCTGGTTTGCTTGCAATCGTGT	AACAACGGCATCTTCTGGCGCATC	72	1	1.91623	S
Os02g47640	9630.m04637	9630.t04474	tubby-like protein	F-box Tub	ACTGAAACCAAACTTCCTTGGCAC	TTGGCAACACTACAGCATCGC	77	1	1.93623	J
Os01g57110	9629.m05594	9629.t05360	SNF2 family N-terminal domain, putative	Helicase_C SNF2_N zf-C3HC4	TTGCTGGTTTGCTTGCAATCGTGT	AACAACGGCATCTTCTGGCGCATC	72	1	1.45048	S
Os03g22800	9631.m02277	9631.t02126	Tub family, putative	F-box Tub	ACAGAAGCACTTGCCGATGATGG	AGTCTGTGCATGTGGGCTTCCT	73	2	1.86572	J
Os01g65850	9629.m06530	9629.t06222	SNF2 family N-terminal domain, putative	DUF1087 Helicase_C ResIII SNF2_N	TGGGGCAGAGAGTGACGATGAAGA	TTGGACCTTCTGCATGGAGCCAAC	81	1	1.61912	J
missing annotation:	9633.m04551	9633.t04387	Tub family, putative	F-box Tub	TTTTGCCAGGCCCTAAGGACTTCC	CCTCCTAAACCTTCTAGCGGCCAT	143	1	1.88894	J
Os01g72310	9629.m07153	9629.t06814	RING finger-like protein - Arabidopsis thaliana	F-box Helicase_C SNF2_N zf-CW	CGGTCTTCAAACACGTCAGTTGC	GTGGATTGTCAGGAGAGGTCCAGT	81	1	1.90654	J
Os08g01290	9636.m00029	9636.t00029	CAA303719.1 protein	F-box Tub	TTGGTCACGCGGCATCAGCATA	TCTCACCTCGAAACTCCGTCTTGA	79	1	1.40009	J
Os02g02050	9630.m00106	9630.t00103	expressed protein	SNF2_N	TTGTCTCCTGAGGTTGCTGTTTGG	GCCATTCTGCATTCCCTCCTTGAC	88	1	1.91089	J
Os11g06420	9639.m00571	9639.t00547	expressed protein	Tub	GGCCACGAGATGGAACTATGCAGT	CAGCAGAGCCAAGAGAGAGGTACA	87	1	1.50803	J
Os02g02290	9630.m00131	9630.t00127	SNF2 family N-terminal domain, putative	Helicase_C SNF2_N	TCATAGCTGACATGCAGCAGATGC	TCGGACCTCATGCCTATAGCTGAA	68	2	1.86909	J
Os12g06630	9640.m00585	9640.t00563	Tub family, putative	F-box Tub	TCGTCAAGAACCCCGAGTTTTGC	CAGGCTGCTTGAGGGAAACAGGAA	60	1	1.86328	J
Os02g32570	9630.m03086	9630.t02979	Similar to DNA repair protein RAD5 protein	Helicase_C SNF2_N zf-C3HC4	TCAAGGGCACTGTCGAGGAACGAA	TGCGCTGCGTACTTCCTGATCTGT	95	1	1.89328	J
Os01g09080	9629.m00851	9629.t00813	WRKY DNA -binding domain, putative	WRKY	CCACGATGAACGATGGGTGTCA	GTGCAACGGTGCAACGGTAATAG	96	1	1.69612	J
missing annotation:	9630.m04181	9630.t04033	Similar to gene_id:K7M2.11	Helicase_C SNF2_N	TGCGAGGAGGGTGAAAAGGAAGAT	CCCTTGGATGCATGAAGCTGCT	69	1	1.83136	J
Os01g09100	9629.m00853	9629.t00815	WRKY DNA -binding domain, putative	WRKY	GGAATCGTCGTTCTGAACGCTGAA	GGCGGTACAACTAACAAGCAACCA	71	1	1.84645	S
Os02g46450	9630.m04514	9630.t04352	Similar to helicase-like protein	HSA Helicase_C ResIII SNF2_N	GTCGAGCGGACGACGAAGATTATG	TCGCCAACTCTTCCTCTTCAGACA	84	1	1.92908	J
Os01g14440	9629.m01422	9629.t01354	WRKY DNA -binding domain, putative	WRKY	ATCATCGCCGATGGGTGCCAAT	AGGGTTTCCCTTCGCCATCTTCTG	60	1	1.8895	J
Os02g52510	9630.m05178	9630.t04987	hypothetical protein	Helicase_C SNF2_N	TGCCCTCGTCAGGGGAAATCTAGT	TTCGAGCTATTGCTGCCGCATCAG	89	1	1.35144	J
missing annotation:	9629.m01806	9629.t01722	WRKY DNA -binding domain, putative	WRKY	CGCGATCCGAAGCACCAATGATT	GGCATGGATTCCCCTTTGCCATTT	81	2	1.8529	J
Os03g01200	9631.m00021	9631.t00020	SNF2 family N-terminal domain, putative	Helicase_C SNF2_N	TCAACGTCCTGCTCGTGGTCTTAT	TTGAATTCCGAGAGCCAGCCATCG	64	1	1.40581	J
Os01g40260	9629.m03841	9629.t03697	WRKY DNA -binding domain, putative	WRKY	TGGGCTTCCACTCAAAGCAGCA	TCCCCTGTCCATCTTGCCAAGATT	122	1	1.69023	J
Os07g36890	9635.m03652	9635.t03581	F-box domain, putative	F-box	AAGCGTAAGCGCGGGTTAGGCAAA	TGCTGCTTTCGTAGCTTGGCGACA	89	1	1.32199	J
Os01g02100	9629.m00121	9629.t00110	hAT family dimerisation domain, putative	hATC zf-BED	TCGCTCCCCAAGAGAGGATCGATA	TCTACGCTGGGCAAGAGAGTCAT	70	1	1.87563	J
Os07g36900	9635.m03653	9635.t03582	F-box domain, putative	F-box	GCACAGCGTCGTTAAGCTACGAAA	TGGCCCAAAATGGTGGTCAAGAG	96	1	1.66737	J
Os01g05030	9629.m00426	9629.t00406	hAT family dimerisation domain, putative	hATC zf-BED	GTAGACGACATAGAGGGCCTGGTT	GCGTTCAGCTTCAACGACAGCA	69	2	1.56251	S
missing annotation:	9635.m03656	9635.t03584	F-box domain, putative	F-box	CCACCAAGCGTATGAAATGGGACA	TGGTCCCTTCACCAACACCAGAAC	85	1	1.81193	J
Os01g05890	9629.m00515	9629.t00492	F-box domain, putative	F-box	GTGATTTGGATGCCAACGGAGGT	CCAATCCATGCGCCATCGTGTAA	64	1	1.54025	S
Os07g39340	9635.m03922	9635.t03839	hypothetical protein	hATC zf-BED	TGGACGACAATCCTACCTCCGTCA	TCGTCATCACTGTGCATCCCCATA	64	1	1.7373	S
missing annotation:	9629.m00615	9629.t00590	FAR1 family, putative	FAR1	TTCCAAGGTCAATCAAGGTCACCG	TGCAGTACAAACGTTCCAGCAGAG	94	1	1.3176	S
Os07g46560	9635.m04680	9635.t04569	Seven in absentia protein family, putative	F-box Sina	TTCCTCAGCCCAATCCCAGATAGG	CCTCTCAACACGCAACCACAGT	99	2	1.81309	J
Os01g10910	9629.m01046	9629.t00998	hAT family dimerisation domain, putative	hATC zf-BED	TGCATCTAATCAGCGCATTGCTAC	TCCAGCAATCTGAGGACGATAACC	73	1	1.5368	J
Os07g47800	9635.m04820	9635.t04704	Tam3-like transposon protein, putative	hATC zf-BED	TGGTTGAGCGTCTTGTTTGTGCTA	GCCATTTGTTCGCTGTCCTCTTCA	82	1	1.4875	S
Os01g15380	9629.m01522	9629.t01449	hAT family dimerisation domain, putative	hATC zf-BED	TTCCAGGCCCTTCCACTGGTAAGA	GCACCAAGCCCAACAGCAACAA	79	1	1.79412	S
Os08g09420	9636.m00896	9636.t00865	nodulin, putative	F-box	TTTCCTCGGAGATCGCTACCATCA	TCATAGCGGCATCACCCCACAA	66	1	1.15788	J
Os01g16740	9629.m01668	9629.t01586	SWIM zinc finger, putative	FAR1 SWIM	TTATGCTGAGCCCTCCAGACGA	CGAATAAGCACCCGCTCTTCTGTT	79	1	1.60736	S
Os08g09640	9636.m00918	9636.t00887	contains similarity to Medicago truncatula N7 protein, putative	F-box LRR	TGCTGAGGCCACCTGATGACTCAA	ATACCGCACAAAACCGGGGGAGAT	92	1	1.4041	S
Os01g28520	9629.m02731	9629.t02622	F-box domain, putative	F-box	TGGATGGGCTTACCCTTTCCTGAT	GCAGAAGGCAACAAGAGAGGTGAT	63	1	1.57404	S
Os08g09650	9636.m00919	9636.t00888	At4g05460	F-box	ACGCACCATACCTGAGGAGCATTC	TCGCCGAGATTCCTTCCTTGCTTA	69	1	1.25439	J
Os01g34630	9629.m03253	9629.t03128	retrotransposon protein, putative, Ty1-copia sub-class	F-box zf-CCHC	TGGGAAGGGAAGGAAATGTGGGAT	TGCCAGCATCAGAAACCCCGAA	61	2	1.74987	J
Os08g09720	9636.m00926	9636.t00895	F-box domain, putative	F-box	GGCCATCAAGGAGAGATGCTTCTG	GGAGCCATACACCATTCACCAAGG	98	1	1.8747	J
Os01g37260	9629.m03526	9629.t03395	F-box domain, putative	F-box	CCACCACCGCAGTCTTCATAGGTA	TGAGCGCCAATCTCCTCCTTTTG	99	1	1.6941	J
Os08g09880	9636.m00942	9636.t00911	transposon protein, putative, Ac/Ds sub-class	hATC zf-BED	TCTCACCCAAGGAAAAAACGACGA	TGGCACTTTGAACCTTCCCATCA	88	1	1.86335	J
Os01g42200	9629.m04042	9629.t03895	FAR1 family, putative	FAR1	GGGGTACATCCGGTCAATCAAGGT	TTCCGTCGGCATGGTTGTCACT	67	1	1.47315	J
Os08g24190	9636.m02367	9636.t02308	F-box domain, putative	F-box	TGGCGTTTTCAGAACACTAGCAAG	TGTACTGGGAAGAAGGATGGACCT	61	1	1.31362	J
Os01g43010	9629.m04130	9629.t03977	F23N19.13, putative	hATC zf-BED	TTTCAGCACAGGGGGTCGAGTGAT	GCGCGGCAAAGCTTGTACTGTT	76	1	1.64839	S
Os03g22900	9631.m02289	9631.t02136	helicase, putative	Helicase_C SNF2_N	TTCAAGCAGCCAGCGATGGAAG	TGTTCCAGTGAGAAGCAAGCGATT	70	1	1.87679	J
Os01g40430	9629.m03859	9629.t03715	WRKY DNA -binding domain, putative	WRKY	GCTTCAGAGAAGGTTCATCGGCAT	CATCAGGAGACGATCCGAGGCTAA	91	1	1.79572	J
missing annotation:	9631.m05006	9631.t04755	SNF2 family N-terminal domain, putative	Helicase_C SNF2_N	TCTCAAGGTGCTTGCTGAGGAGAG	TTGTTGGCCGCAAGTTCCACAG	81	1	1.45663	S
Os01g43550	9629.m04194	9629.t04032	WRKY DNA -binding domain, putative	WRKY	TGTCAGCTCCAACCTCTTCAGGA	TCATGCCACAAACACGCACGAATA	73	1	1.81295	S
missing annotation:	9632.m00850	9632.t00843	Similar to DNA repair protein	Helicase_C SNF2_N zf-C3HC4	TGCTAGGCCAGTGGAAGGATGAAT	TCAGTGGTTCTGTCGCCACCATAG	91	1	1.83749	J
Os01g43650	9629.m04205	9629.t04042	WRKY DNA -binding domain, putative	WRKY	TCCAAGAAACCGAACAAGCCCAA	TTGACTGCCTTCTGGCCGTACT	137	1	1.85531	J
Os04g47830	9632.m04623	9632.t04505	Similar to SNF2/RAD54 family (ETL1 subfamily) protein	SNF2_N	TGGTAAGACAGTTCAGGCCGTGAC	TTCCAACACAGAAGCTGGGCAAA	100	1	1.8645	J
Os01g46800	9629.m04484	9629.t04312	WRKY DNA -binding domain, putative	WRKY	TGGAGCAAGCAGGTGAAGGTGA	ACCGGAAGTAGGCTCTTGGGTA	124	3	1.71246	J
Os04g53720	9632.m05217	9632.t05060	SNF2 family N-terminal domain, putative	Helicase_C SNF2_N zf-C3HC4	ACGACGACGATTCGGAGGAGAAGA	GGTCAGACCACACTATCTCCAGCA	89	1	1.76154	J
Os01g47560	9629.m04565	9629.t04389	WRKY DNA -binding domain, putative	WRKY	CGAATGATGCACCGTCTCCGAATG	GGGAATAACATGTGCAGTGCAGCA	93	1	1.7052	J
	9632.m05831	9632.t05647	Similar to At5g63950/MBM17_5	Helicase_C SNF2_N	TTGGACAGCAGTCGTCGAGCTATG	AGGCAGCACCATTGGCAACAT	85	1	1.89653	J
Os01g51690	9629.m05010	9629.t04808	WRKY DNA -binding domain, putative	WRKY	TTTTTCGTCGCCGGGATCAGTCAC	GCTGCACATCAAGCTAAGCCACAG	88	1	1.6282	S
missing annotation:	9633.m00455	9633.t00428	hypothetical protein	Helicase_C SNF2_N	GGTGCGGATGAGGGTTGTAGTTTC	TGACTCCCCAATCATCGCAGTGAC	61	1	1.75258	J
Os01g53040	9629.m05156	9629.t04944	WRKY DNA -binding domain, putative	WRKY	ACCCTTTCCAAGGGCTTACTACCG	AGGAGTAGGTGACGATCACCGTGT	110	1	1.75265	J
Os05g05780	9633.m00496	9633.t00467	SNF2 family N-terminal domain, putative	Helicase_C SNF2_N	GTGAAGATGGCGACGAGTTGGAA	AGCTTTTGCATCTCCCTGAGCTTT	88	1	1.86448	J
Os01g53260	9629.m05180	9629.t04968	WRKY DNA -binding domain, putative	WRKY	AAGAACAGCAAGCACCCCAGGA	TACGTAGTCACCACGATGCTCG	110	1	1.79969	J
Os05g15890	9633.m01412	9633.t01354	SNF2 family N-terminal domain, putative	Helicase_C SEC-C SNF2_N	TGCCCAAGCAAACAGGTTTTCCTT	GCACTGACCAGGTTGACACCTAAA	68	1	1.84171	J
Os01g54600	9629.m05325	9629.t05104	WRKY DNA -binding domain, putative	WRKY	AAGGGGGTACTACAGGTGCAGT	AAGGAGTAGGTGACGAGCAGCA	102	1	1.82196	J
missing annotation:	9633.m02990	9633.t02905	Similar to T25N20.14	Helicase_C SNF2_N	CCATTGCTGGCCTCCAATTTTGC	TGTCCATCACCAGTCCCTGTTTG	113	1	1.92869	J
Os01g60490	9629.m05945	9629.t05686	WRKY DNA -binding domain, putative	WRKY	GCAACTCCTTCCCAAGGTGCTACT	TCGTTGGTGTAGATCACCCGGAAC	127	1	1.68588	J
Os06g01320	9634.m00028	9634.t00028	Similar to MOM	SNF2_N	CCTGGAGGAAATTCCCGGCTGTAT	TTGCATAGGCACCGTGGAAGCA	99	1	1.79773	J
Os01g60520	9629.m05948	9629.t05689	WRKY DNA -binding domain, putative	WRKY	GGCCGGAAGAGAAGGAAGGATA	TCCTCACGGTAAGAGCATCTGTAA	149	1	1.78542	J
missing annotation:	9634.m00778	9634.t00742	Similar to AF185577 chromatin remodeling factor CHD3	Chromo DUF1086 DUF1087 Helicase_C ResIII SNF2_N	TTCGGCATGGCTCAAAGGAACTT	TGGCAAGATTTTCCGGCTTCATCA	61	1	1.69647	S
Os01g60540	9629.m05950	9629.t05691	WRKY DNA -binding domain, putative	WRKY	CGCGTTAGGAGTGAAGAGGTTCT	TCTCCACTGGTAGCCATCCTTGTA	105	1	1.85128	J
Os08g29400	9636.m02917	9636.t02852	F-box domain, putative	F-box	TTTGCTGCTTTCTCCACCGACAT	CGGCAGGGAAGTGCCTCCTATAAA	100	1	1.80852	S
Os01g50840	9629.m04923	9629.t04723	F-box domain, putative	F-box	TAGGAGGAAGCGAGACAACGAGAG	TCTCCAACGCCACCATAGCTCA	80	1	1.87564	S
Os08g30040	9636.m02993	9636.t02924	hypothetical protein	FAR1	TGCTGTGTCATTCGACACCACATT	TGGTTCCAAGGAGTGGAGCAAAAG	71	1	2.09839	S
Os01g54850	9629.m05350	9629.t05129	F-box domain, putative	F-box	TGCTTGAGAGTTGCCCCAACCT	TCGTCTTTTGCATCAACAGCCGAA	61	1	1.99768	J
Os08g33270	9636.m03331	9636.t03250	FAR1 family, putative	FAR1 SWIM	TGGGAGATCGAGGGAGTGGTATGA	CAAAGGGAGCAAACGGGAGGTT	98	1	1.74842	S
Os02g01860	9630.m00085	9630.t00084	FAR1 family, putative	FAR1 SWIM	TGGAAGAAGCACTTCATGCCGTT	TCGACTTTGCAATGCCATCACTGT	81	1	1.43371	S
missing annotation:	9636.m03609	9636.t03520	F-box domain, putative	F-box	TCTCACCGTGTTAACCCTCACCAT	GGAGATCATCGCCTCCAAAGTCCT	73	2	1.88699	S
Os02g03910	9630.m00295	9630.t00277	F-box domain, putative	F-box	AAGAGGTGCAGCACATTGCGAC	AACCGCAAGAGGATCTCAGCCA	91	1	1.87596	J
missing annotation:	9636.m03610	9636.t03520	F-box domain, putative	F-box	TCTCACCGTGTTAACCCTCACCAT	GGAGATCATCGCCTCCAAAGTCCT	73	1	1.90873	S
Os02g05470	9630.m00467	9630.t00443	expressed protein	CCT	TCGGATGAAGGCAAGCACTAGAAC	TGGGCTCCTAACAAACCTTCCCT	69	1	1.78271	S
Os08g36010	9636.m03623	9636.t03533	F-box domain, putative	F-box	CCAGTTCAATGGTAACCCACCGGA	TGCAGGTCCAACGACCTCAAGTTC	69	1	1.76922	J
Os02g05470	9630.m00468	9630.t00443	expressed protein	CCT	GCACCCGACTGTTCTCGAAGAAGA	ACAAACCTTCCCTTCATCCGAGGC	85	1	1.73403	S
Os08g38330	9636.m03860	9636.t03762	hypothetical protein	F-box	TCGCCAACTTCAAAAGACTCAGCA	TCGTCAGCTCGCCATAGGTAGTAA	79	1	1.56983	S
missing annotation:	9630.m00577	9630.t00547	F-box domain, putative	F-box	TGCAGGATCGCTTCGCCGTGTT	GGACTCGTCGCCGATGGTTTTCAC	80	2	1.53144	S
Os08g39060	9636.m03944	9636.t03839	expressed protein	F-box LRR	TCAAAGGATGCGGTTACCTGGAGA	GCCTGGACCTAGCAGAGGAAAGAA	62	2	1.79188	J
Os02g06520	9630.m00582	9630.t00552	F-box domain, putative	F-box	TGCAGCATTGCTCTCCAGTATGTC	GCTGTTCAAGCTCTTCTCCACGTT	69	1	1.91927	J
missing annotation:	9637.m00863	9637.t00853	hypothetical protein	FAR1	ACAGAGCTGGGACAACAAATGAGC	GCCTTCCCTGATTGGTATGCAAGT	97	1	1.29938	J
Os02g08340	9630.m00792	9630.t00744	hAT family dimerisation domain, putative	hATC zf-BED	AGCAAAGCCAGTTCAGTGTCATCA	GCCTCAACCATTGTTGGGCATAGA	98	1	1.5633	J
Os09g15550	9637.m01286	9637.t01268	expressed protein	F-box	TTTCAGAGTTGTCGCCGCTCTC	AGGTGAACACGCACGCCAAT	77	1	1.72099	S
Os02g10850	9630.m01008	9630.t00951	hypothetical protein	F-box Kelch_1	AGGAACCAAGCTCCTCCGGTTGAT	GACCGATCTCTCCACTCTGCACAA	60	1	1.88202	J
Os09g15560	9637.m01288	9637.t01270	F-box domain, putative	F-box	TGTCCGGCCAACCTAAAGTTCTTC	GGCGATGACCCTGAAATTCGACAC	96	1	1.71052	S
Os02g15520	9630.m01453	9630.t01375	281-3511	hATC zf-BED	TGTTACGCACTACGCTAGGAAGGA	TTGAAGTAGGCAAGCTGGAGGTTG	72	1	1.79965	S
missing annotation:	9637.m01458	9637.t01438	Hypothetical protein	F-box	TGGAGGAGAAGACGACATGGATGG	TGACGTGAACGGATACGCAACAC	95	1	1.76694	J
Os02g18370	9630.m01734	9630.t01649	FAR1 family, putative	FAR1 SWIM	CAAAAGGATGCCTAGACATGCAGA	TGCCATTTGAAGATTGCTCCTGAT	107	1	1.79253	J
missing annotation:	9634.m00789	9634.t00753	SNF2 family N-terminal domain, putative	Chromo DUF1086 DUF1087 Helicase_C ResIII SNF2_N	AGCATGGGTATGCAAGGTGGCA	AGCAGTAGGAAGCCTCAGCTCTT	92	1	1.89082	J
Os01g60600	9629.m05956	9629.t05697	WRKY DNA -binding domain, putative	WRKY	TTGACAGCCTCTCCTTACGACGA	GCACCTGTAGTAGCTCCTTGGGAA	96	1	1.73682	J
missing annotation:	9634.m01439	9634.t01375	SNF2 subfamily transcription regulator, putative	Helicase_C SNF2_N	TTCAGAAGGTGGCAGTGCAGGT	CAGGGTTTTCCTGGCTGTTTCCA	92	1	1.91326	J
Os01g60640	9629.m05960	9629.t05701	WRKY DNA -binding domain, putative	WRKY	TTGACGCATAACTGACGCACTTCT	CCATTCGTTCACATGGGACATGGT	69	1	1.95298	S
Os06g14440	9634.m01442	9634.t01378	Helicase conserved C-terminal domain, putative	Helicase_C SNF2_N	TCTGGCTGATCATCGCTGTGAAGA	GCATGAACGGAACTCCGGCATT	65	1	1.83954	J
Os01g61080	9629.m06009	9629.t05745	WRKY DNA -binding domain, putative	WRKY	TGCTCCTGACCTCCAGTATCTTCC	TCAAAGTGCTGCGACGCGAATG	64	1	1.92605	J
Os07g25390	9635.m02433	9635.t02388	Helicase conserved C-terminal domain, putative	Helicase_C SNF2_N	TGCTGTGAAGGTGTGGCAGTAG	TCGGACAGTGGTTCAAAACAGGTA	107	1	1.90541	J
Os01g62510	9629.m06174	9629.t05890	WRKY DNA -binding domain, putative	WRKY	GGGGCAAACCAGAGCTTATGGA	TGGACTTCTCGACGTGCTTCTTG	79	1	1.85955	J
Os07g32730	9635.m03218	9635.t03160	hypothetical protein	Helicase_C SNF2_N	TTGGGCAGTTCAAGCCAATCAGAA	TACGCTCCTCAACGGTGTCCTT	63	1	1.91463	J
Os01g74140	9629.m07350	9629.t06998	WRKY DNA -binding domain, putative	WRKY	TGTAGCCCAGTGGTTTTCTCGC	GCCCACCATTATTCCCACAGCTTT	97	1	1.93503	J
Os07g44210	9635.m04439	9635.t04334	Helicase conserved C-terminal domain, putative	Helicase_C SNF2_N	TGGGACGTTGTTCAAGGCAAACTT	TTTTCTCCTGCCCATCCAGCATC	61	1	1.90234	J
Os02g08440	9630.m00803	9630.t00755	Similar to DNA-binding protein ABF2 - wild oat	WRKY	AGCCTGGTGGTGAAAGATGGGTA	CATCTGAAGTAGGCTCTTGGGCAG	89	1	1.85753	J
Os07g44800	9635.m04501	9635.t04394	SNF2 family N-terminal domain, putative	Helicase_C SNF2_N zf-C3HC4	TGGCAGCTCCCTTGAAGATGTGT	GTCAACCAATGAGGCCAGCTTCT	67	1	1.93573	J
Os02g16540	9630.m01541	9630.t01463	Similar to wrky transcription factor 22 (wrky dna-binding protein 22)	WRKY	CGGCAATGACTGCACTGTTGTG	ATCCAGCCACCCAGACTAACACCA	63	1	1.74382	S
Os07g46590	9635.m04684	9635.t04573	hypothetical protein	Chromo SNF2_N	TGATGAGTACAAGGCCCGTGAAGC	GTCGTCAAGCCTCCGCAAACTA	100	1	1.86548	J
Os02g26430	9630.m02490	9630.t02396	Similar to DNA-binding protein WRKY3	WRKY	TGCTTCTGATGGCCGCCTCAAA	TCCACGACGCCTTCCGTTTTTT	86	1	1.70227	J
Os07g48270	9635.m04869	9635.t04752	Similar to probable SNF2/SWI2 family transcription factor [imported] - Arabidop	Helicase_C SNF2_N	TGGGGGCATTTTGGCTGATGAA	TGCTGAATATGGCCTGCGATGTG	88	1	1.90951	J
Os02g43560	9630.m04193	9630.t04044	WRKY-like DNA-binding protein	WRKY	ACACATGGGATGGGAGATCACCAC	TTCGGATGGCACGGTAGTTGAAG	68	1	1.40526	J
Os07g49210	9635.m04976	9635.t04848	SNF2 family N-terminal domain, putative	Helicase_C SNF2_N	TGGCAGAAATGCTGCCCTGATAGA	CTCCAGTAGAAGCATGAGACCCCT	71	1	1.61227	J
Os02g47060	9630.m04576	9630.t04414	WRKY family transcription factor, putative	WRKY	CAAGGAAGAACCAGGCTAGGAAGG	GCCCAGAGATCGGAAGGAACAA	97	1	1.74003	J
Os08g08220	9636.m00772	9636.t00742	DNA-binding protein, putative	Helicase_C SNF2_N	TCGCGGCAACAGTTCAAGGCAT	TGCCTAAGGCGCAACAGCATTAGA	89	1	1.8778	J
Os02g53100	9630.m05243	9630.t05050	Similar to Avr9/Cf-9 rapidly elicited protein 126	WRKY	ACAAGACGGTGCGCGACTACTA	TCGGTCTCCTTAGGCTCATCTGCT	91	1	1.84198	J
missing annotation:	9636.m01461	9636.t01420	Helicase conserved C-terminal domain, putative	Helicase_C SNF2_N	GCCATGAATGTGGTTCAGGGGAAA	GGGCCTTGCAGTGGAATGTCTT	83	1	1.38794	J
Os03g20550	9631.m02041	9631.t01906	Similar to probable wrky transcription factor 24 (wrky dna-binding protein 24)	WRKY	GCTCAAGGAAAGAGAAGCGCATGA	TTCTCGCCGTACTTCCTCCACT	85	1	1.83539	J
Os09g17190	9637.m01462	9637.t01442	F-box domain, putative	F-box	TTTCACACACCGGCTGATTCGAT	TGCCGCAGTTACTAGCCTTGTC	80	1	1.55586	S
Os02g19200	9630.m01829	9630.t01744	hypothetical protein	F-box	TTTGGCTTCACGGAACAGATGGAA	TGACCAAACACCTCGCGCAAAC	82	1	1.85404	S
Os09g21620	9637.m01867	9637.t01845	F-box domain, putative	F-box	TGCCATCCGAACAAACAGTGACGA	TCGGGACTGTTCTCCGCCAAATTC	60	1	1.46151	S
Os02g29410	9630.m02808	9630.t02706	hAT family dimerisation domain, putative	hATC zf-BED	TAGTGTTGGAAACCGCCAAGGTTG	AATCAAGCCCCACTGCATCACCTA	60	1	1.62419	J
Os09g32410	9637.m02839	9637.t02779	F-box domain, putative	F-box	CCCAAGCCCGAAATGGAGTGATT	TTACCACCCTGAGAACTACCACCC	85	1	1.88276	J
missing annotation:	9630.m03010	9630.t02905	FAR1 family, putative	FAR1 SWIM	TCGTGAGGGTAGGGATAAAACCGT	TAACCTGACCATAGCCTTGCAGCC	70	1	1.76757	J
Os09g32600	9637.m02859	9637.t02799	F-box domain, putative	F-box	CAAGGTGGTCAACACACCAATGC	GACGGCGAAACAGTCAATCCAGA	90	1	1.8293	J
Os02g33240	9630.m03156	9630.t03048	hypothetical protein	F-box	TTCGCCGACGCCTTCCCTTT	GGGCAGCCGCTGATCGTCTC	81	1	1.69835	S
Os09g38300	9637.m03266	9637.t03193	hypothetical protein	F-box Kelch_1	TGCAGTGCTTCTCGTGGAAGAAGG	ATCACCCTGTCACCATCCCCAA	73	1	1.72887	S
Os02g35560	9630.m03386	9630.t03272	F-box protein interaction domain, putative	F-box	TGGTCAACTCTACGCAGCGAGA	TTTGCCGTAGGTGAGACGAATAGC	75	1	1.76232	S
Os10g02910	9638.m00197	9638.t00193	Putative Tam3-like transposon protein	hATC zf-BED	ACCGGAGTGTCAACTACTGGAGTG	TCATCCTTGGACTGCTGCTGCT	71	1	1.61699	S
Os02g44750	9630.m04332	9630.t04174	hypothetical protein	F-box	GGAAGCAAAGCACGCAGGAAGA	TGTGAAGGCGGTCGATGATGTT	115	1	1.32375	J
Os10g03740	9638.m00281	9638.t00277	F-box domain, putative	F-box	CCTTCCTTGCACTGCGATCTCAAT	GCGTGGAAACTGCACAAGAGCA	92	2	1.75419	S
Os02g44790	9630.m04336	9630.t04178	transposase	FAR1 SWIM	AGAATTCCACTCAATTGCTCCGTT	TGCCCAATACGCACTGAGAAC	149	1	1.87321	J
Os10g03910	9638.m00299	9638.t00294	F-box domain, putative	F-box	TCGGAGGATGATCCCCTGGTCAAA	AACGACCTGAGCAGAGGTCAGT	75	1	1.88487	J
Os02g45000	9630.m04360	9630.t04201	hypothetical protein	F-box	TCCGTGACCACCAAGGAGGTGAAT	GGCTGAACACCGACACGCTATACT	70	1	1.82543	S
Os10g04020	9638.m00310	9638.t00305	F-box domain, putative	F-box	TGCACCATTGTTGGACTTGGACTT	ACGGCGACGGCTTATCATCGAA	71	1	1.92338	S
Os02g52230	9630.m05143	9630.t04958	F-box containing protein TIR1	F-box	CGTCTTCGCACTTTCTGGGTTCT	GATCTGAGCATGTCTCAGCCACAG	76	1	1.89344	J
Os10g04700	9638.m00380	9638.t00374	Hypothetical protein	F-box	TTGCAATGTCGTCACCCGCT	GACATGCTCCATATCCAAACCTGC	70	1	1.92319	J
Os02g56840	9630.m05645	9630.t05428	probable phloem-specific lectin [imported] - Arabidopsis thaliana	F-box	TCCTCTCACCGACTCTAGGTTTGC	TTTGGGGAGAGCATCTTGCTGTG	99	1	1.94113	J
Os10g04850	9638.m00396	9638.t00390	hypothetical protein	F-box zf-C2HC_plant	TGGAAAAGACAACTTCGACGGCAT	TCTTGGCAAATCACCCACTGCG	73	1	1.5278	J
Os03g12490	9631.m01174	9631.t01095	FAR1 family, putative	FAR1 SWIM	TTGCGCTTTGTTGAGGGAGGAGAC	GGCCTATTCCCATGCATTGCATCA	84	1	1.73515	S
Os10g05000	9638.m00411	9638.t00405	hypothetical protein	F-box	TACGAGGAAACAAGGCTGAGGCTG	ACTGGTGACTTTTTGTCCTGGTGC	93	1	1.46411	J
Os03g14600	9631.m01401	9631.t01308	hAT family dimerisation domain, putative	hATC zf-BED	TGTGCAAGTGCTGATGTCTCCATT	CCACAGCAAGAGCTAGGTTGGACT	97	1	1.44348	S
Os09g27060	9637.m02369	9637.t02338	Similar to chromatin complex subunit A101	Helicase_C SNF2_N	TTCGCTCGCTGTTGCCGTCTAT	TCGTCTCATCAGCACAGGTGAAGT	70	1	1.98125	S
Os03g21710	9631.m02171	9631.t02024	WRKY DNA -binding domain, putative	WRKY	GTGTGGCGGAAATATGGGCAGA	TGCACCTGTAGTAGCTCCTTGGAT	67	1	1.85428	J
Os10g31970	9638.m02771	9638.t02720	SNF2 family N-terminal domain, putative	Helicase_C SNF2_N	TTCATGACCACTCCCGGTGGAT	TGCTCCTCCTTGGTAAGCCTTTCT	91	1	1.89144	J
missing annotation:	9631.m03236	9631.t03033	WRKY transcription factor	WRKY	AAAGACATGTGCCAGCTCCAGC	TTGACCATACTTGCGCCATCGG	98	1	1.92548	J
Os10g41620	9638.m03797	9638.t03691	putative transcription factor	KH_1 SNF2_N	TGGCGAGAGCATTGTCCACCATAG	CATTGGTCGCTGTTTCTGAGGTGT	83	1	1.73424	J
Os03g45450	9631.m04400	9631.t04176	putative DNA-binding protein	WRKY	AAACAGGAGCTACTTCCGGTGC	TGCCACTCCACCTTCTTCTTGG	63	1	1.71549	J
Os01g72490	9629.m07171	9629.t06832	hypothetical protein	DUF702	TCGAGCTATGGGGTGCAAGCTATT	TGAAGTGAAGGGAGCAGGAAACCA	96	1	1.44263	J
Os03g53050	9631.m05198	9631.t04937	putative somatic embryogenesis related protein	WRKY	TGGTAGTGGACGATGCACAACTG	CCTCAGCTTCCTTTTCTTCGCACA	61	1	1.87797	J
Os05g32070	9633.m02938	9633.t02855	hypothetical protein	DUF702	GCCACCACTCCTCGCAGCTT	GTCCCTGAACGACGCGACTTGG	60	1	1.9297	D
Os03g55080	9631.m05367	9631.t05093	putative DNA binding protein	WRKY	AGGAAGTATGGGCAAAAGGCGG	GCACCTGTAGTAGCTCCTTGGGAA	60	1	1.89466	J
Os06g49830	9634.m04862	9634.t04701	hypothetical protein	DUF702	CCACATCCTCAGGTACACCACCAA	TCCCGTCTCCCTCGCCATTATTGA	65	1	1.54463	J
missing annotation:	9631.m05377	9631.t05102	putative DNA-binding protein	WRKY	AAGGGCATGACAGGGGTGTAGATG	CTCGCTGCGAGTCTGCAATATGAT	83	1	1.72327	J
Os08g43410	9636.m04421	9636.t04288	hypothetical protein	DUF702	TACGCGCAGAACATCATCCGCT	GTGCAATCCTTCTTCGCCTGGT	146	1	1.71586	S
Os03g58420	9631.m05743	9631.t05436	putative WRKY DNA-binding protein	WRKY	TCAGCGACAAGGTCGCCGATATAC	TCCCCTTGGATGAGGAGAGCCTTT	92	1	1.73653	J
Os01g14370	9629.m01414	9629.t01347	TAZ zinc finger, putative	DUF902 DUF906 zf-TAZ	TTGGAGAAAGGTTGCGAACCATGA	GGATGGTGGCAATGCTTGCAAAAT	79	1	1.83782	S
Os03g63810	9631.m06322	9631.t05973	putative DNA -binding protein	WRKY	GCTCTCCTTATCCACGGGGTTACT	TGCTTCCTCGCCATACATCCCTTT	64	1	1.40737	J
Os01g14370	9629.m01415	9629.t01347	TAZ zinc finger, putative	DUF902 DUF906 zf-TAZ	TTGGAGAAAGGTTGCGAACCATGA	GGATGGTGGCAATGCTTGCAAAAT	79	1	1.35634	S
Os04g21950	9632.m02023	9632.t02010	DNA-binding protein WRKY3	WRKY	CCCTTCCCACGAGGATACTACAAG	TCGTAGGTGACGATGAGCATGG	107	1	1.83221	J
Os01g66890	9629.m06638	9629.t06326	TAZ zinc finger, putative	BTB zf-TAZ	CGCGAGGCTTGATTTCAGTGCATA	TCACACTGCCATCCCCATTCAGTA	86	1	1.45185	J
Os04g39570	9632.m03751	9632.t03685	WRKY DNA -binding domain, putative	WRKY	TGGGAAGCTGCACATGCTTGGT	CCTTCTTCGATCCGAGGGGATTCA	75	1	1.66297	S
Os01g66890	9629.m06639	9629.t06326	TAZ zinc finger, putative	BTB zf-TAZ	GTTTCTGACCCATGCCGTGATGTT	GCGAAAAGAGCAAAGCCCTTTCTG	94	1	1.89819	S
Os04g39570	9632.m03752	9632.t03685	WRKY DNA -binding domain, putative	WRKY	TGGCTTTCTCCCCCATGTTGGTCT	TCTCACCCAGATGGCAAACGGAAC	69	1	1.84147	J
Os02g04490	9630.m00362	9630.t00340	p300/CBP acetyltransferase-related protein 2	DUF902 DUF906 ZZ zf-TAZ	TGCGTGTCCAGCAGCTAAGGAA	TCCGGCAGTTTGGGTATTGACAAC	90	1	1.80897	J
Os04g50920	9632.m04914	9632.t04778	WRKY DNA -binding domain, putative	WRKY	GGATCAAGCGCAGGAAGAACCA	ATCAGAAGGCACCACCTCACCA	98	1	1.68383	J
Os10g08970	9638.m00768	9638.t00755	hAT family dimerisation domain, putative	hATC zf-BED	ACGATGCAAGATCTGGTTCCTCCA	CGGCTTTTTGACCTAGTGGTGGT	97	1	1.72924	J
Os03g21660	9631.m02165	9631.t02019	FAR1 family, putative	FAR1	TGTATGGGCAATCCTCGACAATGG	TCCGCCTTGGATTAAAGGAGCATC	83	3	1.55309	S
Os10g12140	9638.m01097	9638.t01079	putative transposase	hATC zf-BED	TAGGACTGAAAACGGGGCGGAT	TGGCTGTTGCCTGTTGTGTTGG	77	1	1.46913	J
Os03g25080	9631.m02449	9631.t02287	F-box domain, putative	F-box	TTGTTCTTCCTCGGCGACGATGAC	TCAAGCAAACCACCTGCTTTTCCT	88	1	1.78232	S
Os10g12200	9638.m01103	9638.t01085	hypothetical protein	F-box	TTTCGAGGCAAGCACCGGAGAATG	GCAGAACCAACGCAGGTTGATGT	100	1	1.6006	S
Os03g28130	9631.m02783	9631.t02600	expressed protein	F-box	TGTCAACGCCTACACAAACAGCTT	TCCTGCGCTTCCTGCTACTTCT	78	1	1.81952	S
Os10g14040	9638.m01242	9638.t01223	putative transposase	FAR1	GCTGAACGAGGAGAAGGGAAAAGC	TGAAAGGGCCTAAGGCCACTCAT	66	1	1.45139	J
Os03g40160	9631.m03863	9631.t03652	putative far-red impaired response protein	FAR1	TGGACAATCAGGGAGAAGCATTTC	GCCTTCACTTGTCAAGCACCTTT	118	1	1.45736	J
Os10g34300	9638.m03016	9638.t02955	hypothetical protein	F-box	ACATGGCCTTGGATCGGAACAATA	TGGTCTCCGGTGAGAGATGAGTCT	147	1	1.76916	J
Os03g41800	9631.m04019	9631.t03807	FAR1 family, putative	FAR1 SWIM	TGGTTCCGCAGAAGCAATTCAAGG	TGTATGCTCCCACTGTTTGCACTT	83	1	1.48403	J
Os10g41100	9638.m03740	9638.t03638	expressed protein	CCT	GTCGAGCAGCACAATCATGTC	GCGTGATCTTTCGGGATGGA	75	2	1.78505	J
Os03g45300	9631.m04385	9631.t04161	FAR1 family, putative	FAR1 SWIM	GTTGGACTGTGCTTGCCTTCAATG	GCTAATCATGCTGCCAGAGTTCGT	84	1	1.884	D
missing annotation:	9638.m03821	9638.t03713	putative transposase	F-box	GCGGCAGGCACAATTTCAGACTTT	TGGCTGTGTTGTTGATCCAGAACC	91	1	1.3337	J
Os03g56510	9631.m05530	9631.t05239	hypothetical protein	F-box	GAAGCCGCGAGAATGTACAGCA	TGAGCTGCACGAGCCCAAAA	100	2	1.43981	S
Os11g01780	9639.m00079	9639.t00078	F-box family protein AtFBL3, putative	F-box LRR	TTGTTGAAGCCCGTGGTTGTCTT	TCACACGGTTCTACCGCAACCT	70	1	1.92124	S
Os03g56630	9631.m05544	9631.t05253	putative transposase	FAR1 SWIM	TGGCATATCACCATTTGGGCAGTT	TGGACCGCTATGAAAGGGTGGTTG	91	1	1.91624	J
missing annotation:	9639.m00965	9639.t00935	F-box domain, putative	F-box	TTGTCGGAAGCTACGCACTTGG	TTGGAGAAAGCAGATTAGCGCACA	72	1	1.28779	J
Os04g08460	9632.m00762	9632.t00756	F-box domain, putative	F-box	TGGAGGGCACCGATGTCATCTT	AGCTGGAATGCAGAAGCTTGTGTA	149	2	1.81004	J
Os11g11220	9639.m01065	9639.t01032	FAR1 family, putative	FAR1	TTCCAAGGTCAATCAAGGTCACCG	TGCAGTACAAACGTTCCAGCAGAG	94	1	1.83837	S
Os04g22100	9632.m02038	9632.t02025	BED zinc finger, putative	zf-BED	TCCAGCATCAGCTCCAAGGAGATT	TCTCGCTGCTTGCTCTACTCCA	62	1	1.3788	J
Os11g12480	9639.m01195	9639.t01161	F-box domain, putative	F-box	AGGGTGTTTATGTTCAGAAGGGAT	TGAACCACTCATTGACTAACAAGG	82	1	1.35606	J
Os04g30870	9632.m02929	9632.t02908	FAR1 family, putative	FAR1 SWIM	TGTGCCTTTCTGCATGATGAGACT	TGTGCTCATAGCTCCGTCCTGA	123	2	1.69291	J
Os04g40630	9632.m03860	9632.t03790	TAZ zinc finger, putative	zf-TAZ	GCCCATTCGTTCGTTCTTGGCA	TAGAGCAACTGGAGGAAGGCGAAG	143	1	1.69392	J
Os04g51560	9632.m04983	9632.t04842	WRKY DNA -binding domain, putative	WRKY	CCAAGAGAAGGAAGAACCGGGTGA	GTCGGCGATCTTCGAGCTGATT	68	1	1.89555	J
Os06g49130	9634.m04784	9634.t04632	TAZ zinc finger, putative	DUF906 ZZ zf-TAZ	TGTGCCAAGATGCCGGGATTTTAA	AAGCCATCCTCCTAGACTCGGACA	74	1	1.82572	J
Os05g03900	9633.m00316	9633.t00298	WRKY transcription factor IId-6	WRKY	TTCTTCCTCCACCTGCTGCCATAT	TTGGGGACACTGCCATCAGCTTTC	92	1	1.75667	S
Os01g11550	9629.m01110	9629.t01062	TCP family transcription factor, putative	TCP	TCCACTTCCATCACGGAATTGTCG	TGTGCTACCTCCAAACTTTGCTCC	61	1	1.89746	J
Os05g03900	9633.m00317	9633.t00298	WRKY transcription factor IId-6	WRKY	TTCTTCCTCCACCTGCTGCCATAT	TTGGGGACACTGCCATCAGCTTTC	92	1	1.75092	S
missing annotation:	9629.m03931	9629.t03787	TCP family transcription factor, putative	TCP	TTGTGTGCTGCCCGGATCTT	ACGGTTTCACCGTCGGACTT	65	1	1.91642	S
missing annotation:	9633.m00395	9633.t00369	hypothetical protein	WRKY	CCGTCAGAAAACAGGTGCAACGAT	TCGTAGGTGGTGATGAGGATGCT	61	1	1.89763	J
Os01g55750	9629.m05445	9629.t05221	TCP family transcription factor, putative	TCP	TATCTAGCTCATCGGCGGGAAG	AGACTTACAAGAACTCAGCCATGC	92	1	1.90119	J
Os05g09020	9633.m00809	9633.t00767	Similar to probable wrky transcription factor 50 (wrky dna-binding protein 50)	WRKY	TCGATTTCGACTGCTCTCTCCCAG	TCTCCTCGCTCTCGTACCTCATCA	84	1	1.38956	J
Os01g55750	9629.m05446	9629.t05221	TCP family transcription factor, putative	TCP	TTCCACATCCTTCTCTCCGACGA	TAAACCCTAGCCTGCCAGCTACAG	70	2	1.8035	S
Os05g14370	9633.m01256	9633.t01201	WRKY DNA -binding domain, putative	WRKY	AGTGAGGGCAAGAAGGGTGATGAT	GCTTCTCTTGTGCTCATGTGGCTT	60	1	1.88596	J
Os01g55750	9629.m05447	9629.t05221	TCP family transcription factor, putative	TCP	TTCCACATCCTTCTCTCCGACGA	TAAACCCTAGCCTGCCAGCTACAG	70	1	1.92154	S
Os05g25700	9633.m02315	9633.t02246	Similar to probable wrky transcription factor 55 (wrky dna-binding protein 55).	WRKY	GCTCCAGATATCCCAGGAGCTACT	ACCTTCTTCTTCGCCTCGCA	73	1	1.73763	J
Os01g69980	9629.m06907	9629.t06579	TCP family transcription factor, putative	TCP	TTGCCGGTTTATCCCCCTCCAAGT	CATGTGTTGACTGTCGAGTGCGAA	69	1	1.88186	S
Os05g25770	9633.m02322	9633.t02253	DNA-binding protein 4 [imported] - common tobacco (fragment)	WRKY	CCAAAACTCCAAGCACCCAAAGG	ATGTAGGTGACCCTGTAGCTCG	123	1	1.76845	J
Os01g69980	9629.m06908	9629.t06579	TCP family transcription factor, putative	TCP	TTTTTCCTCGTGTGGTGTCGAAGC	AACAAGTCGCCGGAGCAAAGTAGT	60	1	1.92497	S
Os05g27730	9633.m02525	9633.t02456	WRKY DNA-binding protein	WRKY	AGACGCTGAGCGACATCGACAT	ATTACCTTGGGTTGGGGTTGCC	93	1	1.78931	S
Os02g42380	9630.m04057	9630.t03916	TCP family transcription factor, putative	TCP	TTCTTCTCTCTACCCCGTGGATCG	AGCAATTGATGAACCGCACAGGA	62	1	1.90197	S
Os05g27730	9633.m02526	9633.t02456	WRKY DNA-binding protein	WRKY	TTGCTTGCTGGCTGAGCTGT	TGAACGTGAACCCGTGGTCCAA	75	1	1.75868	S
Os02g51280	9630.m05037	9630.t04855	Similar to auxin-induced basic helix-loop-helix transcription factor	TCP	TGGGGATGAACCTGACCAAAACAC	GGGTGAGGCGAATGAAGCTTGTTG	94	1	1.86917	S
missing annotation:	9633.m04316	9633.t04167	WRKY DNA -binding domain, putative	WRKY	ACAGCCCCAACCCAAGGAACTA	CCTCTTCTTCACGTTGCACCCTTC	62	1	1.87971	J
Os11g40360	9639.m03693	9639.t03626	Putative Tam3-like transposon protein	hATC zf-BED	TGCGAGAATTGTTGGACAGCAGAC	AACCACGACTCCGAAGGCAATC	66	1	1.40836	J
Os04g31610	9632.m03008	9632.t02983	MYND finger, putative	F-box zf-MYND	AGGGGCCTGCCAATGATATGTTC	GCGAGGATCGACACCACAAGAT	61	2	1.6601	S
Os11g41560	9639.m03822	9639.t03753	F-box domain, putative	F-box	CAAGGTATTCACTGGCAAATGGCA	TTCCGAAGAGCACACCCATCTC	117	1	1.88435	J
Os04g39070	9632.m03694	9632.t03634	F-box domain, putative	F-box	TTGCACTGCTAGACAAGGCATCC	TCGCATTCGCTGAGAAGCAAGG	76	1	1.75588	J
missing annotation:	9639.m03882	9639.t03812	F-box protein family, AtFBL4	F-box LRR	GTGTTCTCCGGTCCATAGGAGACA	TGGGACAGCGCGATATCTTTAAGC	82	1	1.84234	J
Os04g39660	9632.m03762	9632.t03695	F-box domain, putative	F-box	TTCGAGCTAGGCGAACCCAACT	TCTGATCCCTTGGTCCAAGATGGT	75	1	1.90354	S
missing annotation:	9639.m03890	9639.t03820	hypothetical protein	F-box	TTTAAGTGGAGCGGGGACGATTGC	GCCACTGTCGATCCGCATTTCT	96	1	1.8042	S
Os04g40060	9632.m03804	9632.t03735	FAR1 family, putative	FAR1 SWIM	GGGTGGGGTTTCTGATTACCCAAG	TGCAGGCTGCTCTTTGCATATTGA	78	1	1.84731	J
Os12g01760	9640.m00076	9640.t00076	F-box family protein AtFBL3, putative	F-box LRR	TTCTCTCACAACCTCCGGCAGATA	TGGTCATGTTCTGCAAGCCACA	100	1	1.83282	S
Os04g40330	9632.m03831	9632.t03761	F-box domain, putative	F-box	AAGAGAGGAGTGAGGCTGACACGA	TTCCGTTTCCCCCTCCTTCAGAT	63	1	1.75522	J
Os12g01760	9640.m00077	9640.t00076	F-box family protein AtFBL3, putative	F-box LRR	TTGTTGAAGCCCGTGGTTGTCTT	TGCTTCCATACGTCACACGGTTC	82	2	2.0043	S
Os04g40370	9632.m03835	9632.t03765	F-box domain, putative	F-box	TGCAATAGGCAGGAGAGGAGAGGA	TGGCCGAGAAAATCACTTCCGTTT	71	1	1.88705	S
Os12g03660	9640.m00280	9640.t00269	FAR1 family, putative	FAR1 SWIM	CAATAGGGATGCGAAGCCCACAAT	GGAACCTGCCGATGTCAAGATCTG	90	1	1.55394	S
Os04g46690	9632.m04500	9632.t04392	hAT family dimerisation domain, putative	hATC zf-BED	TGGTTAATTTGGAGCGTCACGGG	TGGGTCTTTGGACTTCATGTCACG	74	1	1.58501	J
Os12g05940	9640.m00514	9640.t00494	FAR1 family, putative	FAR1	TGAAGTAGCACATCCTGAGCCATT	TCCATCTGAATCACCCGCCAGTAG	121	1	1.72624	J
Os04g48780	9632.m04729	9632.t04599	hAT family dimerisation domain, putative	hATC zf-BED	TGGGCTTGGTGCTGCTAAAGATG	GGTCCTCGATGATCCTGCCAGTTA	95	1	1.34559	J
Os12g13130	9640.m01267	9640.t01227	FAR1 family, putative	FAR1 SWIM	GCCGTGTGCTTTTACTTGGCTTG	TCGTCAGCGACCAAACACTTGTC	77	2	1.75957	J
Os04g49380	9632.m04792	9632.t04659	FAR1 family, putative	FAR1 SWIM	CCAGCAAATGCAGAAGGAATTCG	GAAATGCTTCTCCCTGATTGTCCA	104	1	1.48041	S
Os12g31340	9640.m03033	9640.t02968	F-box domain, putative	F-box	TGGCACTACAACTGTTGTCAAGGG	TCTCCAAGCATGGAAAGCATCTCA	143	1	1.846	J
Os04g52560	9632.m05092	9632.t04942	FAR1 family, putative	FAR1 SWIM	TGGTCAGGCTTCCTCACTTCCA	GGGGATTTGCCCCTACAAACTGT	116	1	1.8724	J
Os12g32140	9640.m03120	9640.t03055	hypothetical protein	FAR1 SWIM zf-CCHC	TTGAGAGCAATGTGCCAGCAGAA	TGGTCGGTATCTGGGAGCACTT	98	1	1.76292	S
missing annotation:	9633.m00228	9633.t00213	hypothetical protein	FAR1 SWIM	GGAAAGCTCAGCTCAGGAAGACAT	TGCTTGCTGATCACATTTTCTGCC	100	1	1.48535	J
Os03g49880	9631.m04867	9631.t04620	teosinte branched1 protein	TCP	TTTCTTCGATTCCCCAAGCCCCAT	GGGGTGAGCTGAAGCTGTTGGTAA	60	1	1.87808	S
Os05g49620	9633.m04658	9633.t04488	WRKY DNA -binding domain, putative	WRKY	ACGCCGCGTTCAAGAAGAGGAA	GCCAAGAATGTCCTTCTGGCCGTA	131	1	1.7423	J
Os03g57190	9631.m05612	9631.t05313	transcription factor PCF6	TCP	ACGCATCCTCCAAAGGAACTGAAG	GCTCTTGCTGGAAAGGTGACAACA	67	1	1.81673	J
Os05g50610	9633.m04765	9633.t04592	retrotransposon protein, putative, Ty3-gypsy sub-class	WRKY	GCCGTTCAGAGTTGCAAGACGA	ACGCTCCTTCTTCGCCCCTTTTTT	60	1	1.76756	J
Os04g11830	9632.m01057	9632.t01047	TCP family transcription factor, putative	TCP	TCCCCGCCCAACCCCTAAAC	TCGGAGGAGGAGGGGGACTT	136	1	1.87379	S
Os05g50700	9633.m04774	9633.t04601	WRKY DNA -binding domain, putative	WRKY	GTACTGCCAGGCCCAAAAGAAGCA	GCACCTCGCACACCACTTTCTTCA	60	1	1.68179	J
Os04g44440	9632.m04265	9632.t04170	TCP family transcription factor, putative	TCP	TGCAGCTCAATTTGCGACGTGAT	GTACGGCAAGCCATACACACAAGA	95	1	1.66828	S
Os06g05380	9634.m00460	9634.t00440	Similar to probable wrky transcription factor 72 (wrky dna-binding protein 72).	WRKY	TGTGATGCGCCAACGATGAATGAT	ACGGGTTCCCCTTCGCAATCTT	73	1	1.93937	J
Os06g12230	9634.m01201	9634.t01147	Similar to auxin-induced basic helix-loop-helix transcription factor	TCP	TTAGCGGGAAGCCCCACAAGAA	CACACACCCACACAACCACAAAGA	80	1	1.76696	S
Os06g30860	9634.m02974	9634.t02885	Similar to probable wrky transcription factor 27 (wrky dna-binding protein 27).	WRKY	TCAAGGTCGGCGAGGAGAAAGTAT	GCGAGCGAATCCACATTATGCAAG	91	1	1.76899	S
Os07g04510	9635.m00382	9635.t00374	Similar to PlCYC4	TCP	CGAGAAGGACAAGCACAGCAAAGT	GATGTCGTAGAACGCGATGGCT	97	1	1.30356	S
Os06g44010	9634.m04257	9634.t04131	Similar to DNA-binding protein ABF2 - wild oat	WRKY	TCAAGAAGGATCACGAGGTTGAGG	TCATGTCGTTGACCTGTCCCTG	135	1	1.87981	J
Os07g05720	9635.m00510	9635.t00500	PlCYC4	TCP	TTCTCCATGTCCTCGGGTCTTGTG	GGTGAGACTGCGAATTGGACTGAA	70	1	1.86836	S
Os07g02060	9635.m00110	9635.t00109	WRKY DNA -binding domain, putative	WRKY	TTCTCCGCGCACCAACAACT	TAGTAGCAGCAAGCGGCATCGT	70	1	1.91578	S
Os08g33530	9636.m03360	9636.t03276	Similar to PlCYC1	TCP	GCCGATGGACGGATTGGAGTACTA	TGGGTCGCAGCTCATTATCTCCT	70	1	1.60764	S
missing annotation:	9635.m01731	9635.t01692	Similar to probable wrky transcription factor 69 (wrky dna-binding protein 69).	WRKY	GGGATGCAAGGCAAGGAAGATTGT	GCTCGTTGTTGATGGTTGTGCTCA	96	1	1.82704	S
Os08g43160	9636.m04393	9636.t04262	probable DNA binding protein PCF2 - rice	TCP	TTTCCCGCAACACGCGAAAAG	ATTGGTTCGGTTTGGGAGGGAGAC	88	1	1.58629	S
Os07g27670	9635.m02680	9635.t02631	Similar to AR411	WRKY	TGGGCAAGAAAGCAGGGCAGAT	TCCTCCAGGGATAGGAATCGTCAC	83	1	1.88401	J
Os09g24480	9637.m02097	9637.t02073	Similar to teosinte branched1 protein	TCP	TGATGAGCAACAACACCGGAGGA	TGGCAGAGAAACCCAGAGTCGT	91	1	1.42604	J
Os07g39480	9635.m03937	9635.t03854	WRKY DNA -binding domain, putative	WRKY	GGAAACCCCAATCCACGGAGTTAC	GCTTCCTGACTGGGCATCCTGTAT	61	2	1.84964	J
Os09g34950	9637.m02976	9637.t02910	TCP family transcription factor, putative	TCP	CAGCTACAACGTGGGGCAGAAT	TGGAATCCGTCATCCCCTCGTACT	119	1	1.62756	S
Os07g40570	9635.m04054	9635.t03965	WRKY DNA -binding domain, putative	WRKY	GTACCCCCAGGGCAACTTTGAAA	TGCTCGACCGAATGTAATGCACTT	97	1	1.89261	J
Os12g38090	9640.m03702	9640.t03626	F-box domain, putative	F-box	TGTCAGAGAAGTGGCGCGAATG	TCTCCGTGTAGGGGATCACCATGA	92	1	1.48635	S
Os05g10280	9633.m00892	9633.t00843	FAR1 family, putative	FAR1	TGATGGGTCCTAGTGGTGTTGGT	ACCCCTCAACTCTTGTGCCTTTG	150	1	1.75597	J
Os12g38990	9640.m03798	9640.t03714	hypothetical protein	zf-BED	TTGCCAACGTCGTCGTCAATGC	TTGCCGTGGGTAGTAGCTGATGCT	89	1	1.57187	S
Os05g18660	9633.m01668	9633.t01607	F-box domain, putative	F-box	TGGTGTCTCCCTATCCGTCATGTT	TTTGGGGCTTGTCACTGCTTCC	84	1	1.95397	J
Os12g39020	9640.m03801	9640.t03717	hypothetical protein	zf-BED	TGACGACCTCCTCAACTTAACCGC	TTGTTGACCTTCTTCTTCCCTGGC	98	1	1.74325	J
Os05g25800	9633.m02325	9633.t02256	hAT family dimerisation domain, putative	hATC zf-BED	AGCAATGCCTCTAGCACGCCAT	TAAAGCCTGACTTGCGCCTGGACT	78	1	1.395	J
Os02g40510	9630.m03914	9630.t03778	Similar to pseudo-response regulator APRR1 [imported] - Arabidopsis thaliana	CCT Response_reg	TGCGCCACATCCCCATCATAATG	GAGACGCAAGCACTTGACAACAAC	71	1	1.80798	J
Os05g30310	9633.m02748	9633.t02672	transposase	FAR1 SWIM	TGGAAACCAGATGTGGCTGTGAAG	GGCTGTGCTCCCCAATCATTGA	93	1	1.64779	S
Os03g17570	9631.m01726	9631.t01606	putative pseudo-response regulator	CCT Response_reg	GGTCTGTTACCGAGAAGCTGCATT	GCGCACCTTTTTTCCAAAGTTCCT	76	1	1.89803	J
Os05g39480	9633.m03675	9633.t03555	FAR1 family, putative	FAR1 SWIM	TGATGTCGAGCAGCAGAAGTCG	TGCCTTCGCCATATGATGGTGC	85	1	1.64366	S
Os07g49460	9635.m05002	9635.t04873	Response regulator receiver domain, putative	CCT Response_reg	ATAACGGCAGTGGCACTCAAGC	GCCTGTGGACTGTCAATCTCAACA	70	1	1.81683	J
Os05g39790	9633.m03706	9633.t03586	FAR1 family, putative	FAR1 SWIM	CACCTGCTACAGTAATGGGCCATC	GTTGACGCTTCCAGAGCAGCAT	91	1	1.78518	J
Os09g36220	9637.m03047	9637.t02980	timing of CAB expression 1-like protein	CCT Response_reg	TGTCCAGCGGTGTTCTTGATGTG	TCGTCACTCCGGTCTTCTGCTCAT	84	1	1.89697	J
Os05g46300	9633.m04347	9633.t04196	F-box domain, putative	F-box	GGGGTTTCAAGCTCTCACCGAATT	GCTGATCACGGCTTCGTAGGATGA	82	1	1.77163	S
missing annotation:	9639.m00515	9639.t00498	Similar to timing of CAB expression 1-like protein	CCT Response_reg	TTGATGAGCACAAGCAGCCAGAA	TGAGCCTTCGCCAAGTCAACTG	97	1	1.97162	S
Os05g46380	9633.m04355	9633.t04204	F-box domain, putative	F-box	CATGCCTACAGTTGCAAGAGGTCA	GACGCCACAACACTCCAGAACAAG	60	1	1.79011	J
missing annotation:	9639.m00516	9639.t00498	Similar to timing of CAB expression 1-like protein	CCT Response_reg	GGGCAGGCTCATCCAGAGAACATA	GCGTTTCCACTTGGAGCATCCTTT	97	1	1.7827	S
Os05g49450	9633.m04637	9633.t04467	hypothetical protein	F-box	TGGTTAGTGTCGTGCAACTGGAAC	TGTTATCTTGCTGGGACGCAAAGG	88	1	1.39488	S
missing annotation:	9639.m00517	9639.t00498	Similar to timing of CAB expression 1-like protein	CCT Response_reg	TCGCTCTCTCCCTACCTAAACCCT	CCCCCCAATTCCCTCCTCAGAAAA	87	1	1.87705	S
Os06g07440	9634.m00676	9634.t00644	hAT family dimerisation domain, putative	hATC zf-BED	TTCCAGGCCCTTCCACTGGTAAGA	CCCAGCAGCAACAACAGAACCAAA	71	1	1.61198	S
Os04g33420	9632.m03199	9632.t03166	dna binding protein s1fa	S1FA	GGCGGATCAGTCGAACAACATGA	AGGACTATCGTTCCAGGGTTCAGG	69	1	1.89225	J
Os06g07460	9634.m00678	9634.t00646	F-box domain, putative	F-box	TTGGATCTCGCCGTGATTGACAG	CGACCACACGTTCAACAACTTGG	61	1	1.7247	S
Os12g42190	9640.m04144	9640.t04039	TCP family transcription factor, putative	TCP	AGCAAGCCATTGCAGCAACAGC	TCGCCATCACCTCGAACGACAT	100	1	1.67013	S
Os08g09800	9636.m00934	9636.t00903	transposon protein, putative, Ac/Ds sub-class	WRKY hATC zf-BED	AGAAAGACATGGTGCAGCTCAAGA	TTGCTGACAGCCGTTACCCGTA	79	1	1.79298	J
Os01g48320	9629.m04650	9629.t04465	expressed protein	trihelix	TTTCGTGGACGTGCAGCTTCAG	ATCTCCGTGGCACCATCAGGAT	69	1	1.88233	S
Os08g09810	9636.m00935	9636.t00904	transposon protein, putative, Ac/Ds sub-class	WRKY hATC zf-BED	TCAAGATACCACCGCGCATAACAC	GGCTGTCAAAAACGACCCCATCAG	85	1	1.29957	J
Os01g52090	9629.m05051	9629.t04847	expressed protein	trihelix	CGGGAAATCAGGGCTAAAACATGG	TTCGACTACCACAGCAATCCTTGT	71	1	1.90819	J
Os08g09900	9636.m00944	9636.t00913	transposon protein, putative, Ac/Ds sub-class	WRKY hATC zf-BED	TCGTCTGGTTCAAGTGATAGCTGC	TCCGCTTTTCACTGCATTGGCA	96	1	1.89588	J
Os01g70230	9629.m06936	9629.t06607	hypothetical protein	trihelix	TGGTCATGCCCATATCAGCTACGG	ACGTCGAGTTCTTGTCTGACGC	69	1	1.32526	J
Os08g13840	9636.m01369	9636.t01332	Similar to DNA-binding protein WRKY3	WRKY	GACTTCACGAATCCCGCCAA	GTGACCGACGAGAAGAACGA	68	1	1.70727	S
Os02g01380	9630.m00041	9630.t00041	Similar to GT-2 factor	trihelix	CTTCCATCAAAGAACCGACCTGGC	TTGCTGCTGCTGCTGCTGTGTA	67	1	1.69669	J
Os08g17400	9636.m01751	9636.t01706	transcription factor NtWRKY2	WRKY	GCGGGTCACTTTTCAATGAGCCAT	TTTGTGCCTGAGCCGTCACACT	61	1	1.92274	J
Os02g33610	9630.m03194	9630.t03084	metallo-beta-lactamase superfamily, putative	trihelix	CCGCGAAAGGATCTCAAGAATCCA	TTGGTGGCACCCTCAGTTTTCC	67	1	1.86444	J
Os08g29660	9636.m02947	9636.t02882	WRKY DNA -binding domain, putative	WRKY	CGCCAAGAAGAGGAAGACGA	GATGTCCTTCTGCCCGTACTT	121	1	1.87773	J
Os02g35690	9630.m03399	9630.t03285	Similar to AT3g11100/F11B9_105	trihelix	CAGCAGCAATCACCATGTTCGGTA	GGCGGCATTGTTCTCGTTGTACT	100	1	1.80558	S
Os08g38990	9636.m03935	9636.t03832	probable wrky transcription factor 2 (wrky dna-binding protein 2)	WRKY	TTGCTATCGCCCTCCGCTTCAGTT	TGGTTGTTGGTCCCGTCCATGAAA	68	1	1.72786	J
Os02g43300	9630.m04162	9630.t04015	expressed protein	trihelix	TTGTCCACAACGCCCCAGACAAGA	TCCTCCGCTGCTGCTGTGACATTT	73	1	1.8291	J
Os08g38990	9636.m03936	9636.t03832	probable wrky transcription factor 2 (wrky dna-binding protein 2)	WRKY	GCAGCGAGTGAGGCTAATCTGTTT	TGTTGGTCCCGTCCATGAAAAGG	63	1	1.81839	J
Os03g02240	9631.m00132	9631.t00123	expressed protein	trihelix	GGATAACAAGGGATCGAAGCAGGT	TGTCCATGTCGTCGGCCATT	119	1	1.8602	J
Os08g38990	9636.m03937	9636.t03832	probable wrky transcription factor 2 (wrky dna-binding protein 2)	WRKY	TTGTGCTGCCGAGAGGTGAGATGA	TGCACCAGCATTCCCAGACTGT	62	1	1.76326	S
Os03g18330	9631.m01804	9631.t01682	Similar to AY059651 AT5g05550/MOP10_9	trihelix	AGACGCTCAAGGAGCGGTACAA	AATTCCTGGAGGCGGGAGAAGT	82	1	1.4895	S
Os09g09630	9637.m00719	9637.t00709	probable wrky transcription factor 70 (wrky dna-binding protein 70). [mouse-ear	WRKY	TTCAGGCTGAGGTATGTGACGG	GGTGTGCTGAGCATTCTTCCTTCT	143	1	1.62392	J
Os03g18340	9631.m01805	9631.t01683	hypothetical protein	trihelix	TGGATAGGCTCGCCGGAACATA	CGACATCGACGAGAATCCGCAT	132	1	1.55214	S
Os09g16510	9637.m01387	9637.t01369	WRKY DNA -binding domain, putative	WRKY	CAAGGCCACCAAGAAGAGGAAGA	GGGTGCTTGGCTCCAAGAATCT	150	1	1.84109	J
Os04g33440	9632.m03202	9632.t03168	dna binding protein s1fa	S1FA	CGAACAGCGGAATAGTGCAGCA	CCAAACACCTGCAACTCTCTCCTT	76	1	1.88851	J
Os06g10740	9634.m01047	9634.t00996	hAT family dimerisation domain, putative	hATC zf-BED	TGTGCAAGTGCTGATGTCTCCATT	CCACAGCAAGAGCTAGGTTGGACT	97	1	1.6958	S
Os04g33440	9632.m03203	9632.t03168	dna binding protein s1fa	S1FA	CGAACAGCGGAATAGTGCAGCA	GACCAAACACCTGCAACTCTCCTT	76	1	1.89431	J
Os06g12480	9634.m01229	9634.t01174	hAT family dimerisation domain, putative	hATC zf-BED	TGGTAATGCAGGTGCCAGTCCA	TGAACTAGCACCAAGCCCAGCA	73	1	1.84733	S
Os04g33440	9632.m03204	9632.t03168	dna binding protein s1fa	S1FA	GCAGTGCCCTTTTGTCATGCATAG	TTCAGTCCCTTGTTGACCTCCTCA	92	3	1.82159	S
Os06g13740	9634.m01368	9634.t01306	FAR1 family, putative	FAR1 SWIM	CCGACACCTTTGGGAAATGAGACA	AATCCCTCACTCCGTGCTGTAGTC	96	1	1.64809	S
Os01g69830	9629.m06890	9629.t06563	squamosa-promoter binding protein, putative	SBP	GGCACAGCAACGGCAAGATGTT	TGTGGGGTTGTCTGACAGAAGAGA	80	1	1.788	S
Os06g13900	9634.m01391	9634.t01327	Similar to transposase	FAR1	TGCCCCCCCCCAAAGAAAAGGAAA	TGTCATCCTTGCTTTGCAGGCAGC	66	3	1.83884	S
Os02g04680	9630.m00382	9630.t00360	Similar to squamosa promoter binding protein homolog 10 [imported] - Arabidopsi	SBP	GGGAGAGAAGCAAAGAGCAGGTTG	CATCCCAAAAGAACCCATGCCAGT	72	1	1.89406	J
Os06g19670	9634.m01904	9634.t01833	F-box domain, putative	F-box	TGCTTGGCTTGCCTGTGGAGAA	TCCGCCTGTCCATCCATCCTAAT	73	1	1.32265	J
Os02g07780	9630.m00730	9630.t00689	Similar to squamosa promoter binding protein 5 [imported] - Arabidopsis thalian	SBP	GCCGCCGTCGTCATTATTATTTGA	TGTCCATCAGTTGTCCCAACTTCA	135	1	1.86157	J
Os06g36950	9634.m03515	9634.t03417	BED zinc finger, putative	zf-BED	TTCCGATGCCGAAGCGGAGGATTT	TTCTCGAACCGGGTCGATGCTTGA	61	1	1.86684	J
Os03g61760	9631.m06096	9631.t05767	putative SBP-domain protein	SBP	TCCTGGACTGGTTGGGATCAACAC	AGGTAAGCATCGTTGCCCCTCT	99	1	1.91208	J
Os06g36970	9634.m03517	9634.t03419	FAR1 family, putative	FAR1 SWIM	TCACAGGAGGGAGGCATCACCTAT	CCACCTCAGCACCAGCAAGATT	85	1	1.75243	S
Os04g46580	9632.m04490	9632.t04382	SBP domain, putative	SBP	CTGCTGCTGTGTAACGACGCTA	GCACACGGACGGACCTATGTGTAA	67	1	1.60716	S
Os06g39680	9634.m03797	9634.t03695	hypothetical protein	FAR1 SWIM	TTGTGTGCCTGAAAGAGGGACATC	TGGACAGCCATCCCTTATCGAGAG	95	1	1.89098	S
Os06g49010	9634.m04773	9634.t04622	Similar to squamosa-promoter binding protein 11 [imported] - Arabidopsis thalia	SBP	GTTTTACGATGCAAGGCAGCAGAC	GCCTCCCAGGTTGTCACATGAAGA	100	1	1.773	J
Os06g40220	9634.m03858	9634.t03754	F-box domain, putative	F-box	TCTCTAAAGCGAACCGCAGCAAG	AGTGGGAGTCGTAGTCGTAGAGGA	81	1	1.63064	J
Os07g32170	9635.m03159	9635.t03101	Similar to squamosa-promoter binding protein 1	SBP	TACAACCGGAGGCACAAGGT	TCATGGAACCGGCTGCATTG	104	1	1.65711	J
missing annotation:	9634.m04098	9634.t03981	FAR1 family, putative	FAR1 SWIM	TGATGTCGAGCAGCAGAAGTCG	TGCCTTCGCCATATGATGGTGC	85	1	1.68079	S
missing annotation:	9629.m00032	9629.t00031	Translocon-associated protein beta (TRAPB), putative	Helicase_C SNF2_N TRAP_beta	TGGAAAGGCTTGACCCTGGTGT	GTGAACCTTGAAACCTGCCCTGTA	81	1	1.87199	J
missing annotation:	9634.m04100	9634.t03983	FAR1 family, putative	FAR1 SWIM	TCGCCGCCGAAGCCTATATTCTAC	TGGACAGGTGTCCGATGGTTACAA	69	1	1.46727	J
Os04g36790	9632.m03502	9632.t03455	6b-interacting protein 1	trihelix	TGGCACCTCTAGAAGAATGGCGT	GCGATACCGGCGGTGGTAATTT	70	1	1.86771	S
Os09g30400	9637.m02715	9637.t02664	WRKY DNA -binding domain, putative	WRKY	GCGAAATTGCGTCTTTTGTGGGT	ATTCCCCACCACAGCAAACCAG	78	1	1.9128	S
Os04g40930	9632.m03892	9632.t03819	expressed protein	trihelix	CACCCTTCATCTCGATACCGGAAT	GCGAGAGAAAGTCTCGGAAGTCCT	116	1	1.79405	J
Os09g30400	9637.m02716	9637.t02664	WRKY DNA -binding domain, putative	WRKY	TGTGTCTGATTCTGACGGGCCTTG	TCCCAAAAAAGCGAAACACCACCA	96	1	1.82871	S
Os04g45750	9632.m04401	9632.t04297	Similar to 28400 gt-2	trihelix	ACGTCGATAGCGGCATGAAGAAGC	TTCACGGCAAGCGGATTTCCGGTT	85	1	1.64806	J
Os10g42850	9638.m03931	9638.t03813	putative DNA-binding protein	WRKY	TGCTGGTGCTCATTATGTCGTTCC	ACCTTCTTCGTCTGGCTCTTCCTT	60	1	1.90486	J
missing annotation:	9633.m04553	9633.t04389	Similar to AT5g05550/MOP10_9	trihelix	TGATGCTGAGGAGATGTTGAGATT	TGCCAAGTGCCAAACCAGTC	86	1	1.94976	J
Os11g01180	9639.m00019	9639.t00019	WRKY DNA -binding domain, putative	Peptidase_C48 WRKY	TGAAGAGGGAGCCCTTCAACTCAA	GCATATCGCACCAAGTCCCAAAGT	100	1	1.82805	J
missing annotation:	9636.m03799	9636.t03707	expressed protein	trihelix	TCCGCTGTGCTAAGGGATTTCG	TCGGTTTCCTTCCACCCACGAT	98	1	1.92044	S
Os11g02470	9639.m00153	9639.t00147	WRKY DNA -binding domain, putative	WRKY	TCCAGGGCACTCACTTCACAAGGA	TTGGTGGCCTGGCAACCTCTAT	73	1	1.83164	J
Os09g38570	9637.m03280	9637.t03207	expressed protein	trihelix	TGAAGGAGTGCAGCAGCAAG	GGTGTTTCAATCACCCTGAACCAT	102	1	1.93673	J
Os11g02480	9639.m00154	9639.t00148	hypothetical protein	WRKY	CAAGCCTGAGGGAAGACCCTACAT	CCAAAGCCAGCACTATCCTTTTGC	97	1	1.50321	J
Os10g37240	9638.m03327	9638.t03249	putative transcription factor	trihelix	TGCAACTTTCCTGAAGCTGGCG	TGCACGTTCTCGAACTTCTCCTTG	78	1	1.79365	J
Os11g02520	9639.m00158	9639.t00152	probable wrky transcription factor 62 (wrky dna-binding protein 62). [mouse-ear	WRKY	GCACCAAAAGGCTCTCATGGTGGA	TCGCTCGGAAGTAATGGCATGACC	60	1	2.00506	S
Os10g37240	9638.m03328	9638.t03249	putative transcription factor	trihelix	TGAACCATTGGCACGCGGATAC	TTCATGCCACTGACATGTGGGG	88	1	1.51433	J
Os11g02530	9639.m00159	9639.t00153	hypothetical protein	WRKY	GAAGTACACGCCGGTAACAGCA	TGCAATCCTCAACGACGACTGATG	79	1	1.84887	S
Os10g41460	9638.m03780	9638.t03675	expressed protein	trihelix	AGTCTGAGATGAAGCGCACCCA	TTCTTGTGGTGGTGGTGGTGGT	100	1	1.90015	S
Os11g02540	9639.m00160	9639.t00154	WRKY-type DNA binding protein, putative	WRKY	AACAAGAAGGAGGAAGCAGCAGGC	TCGAAATCTGGCACCGTCGTTACC	63	1	1.82806	J
Os01g48370	9629.m04655	9629.t04470	tubby-like protein 7	F-box Tub	TGGTTTGACAAATGCAACTGTGGA	TGGGGACCACGTCTAAACCTTC	72	1	1.89945	J
Os11g29870	9639.m02701	9639.t02646	probable WRKY-type DNA binding protein [imported] - Arabidopsis thaliana	WRKY	CAAATTCCCAAGGAGCTACTACCG	TCGAAGTTGTCGTTGGATTTCTCG	150	1	1.80965	J
Os01g55430	9629.m05412	9629.t05189	Tub family, putative	F-box Tub	TTCCCCTCCTCATTGAAGCAGC	TCCGAGCCGCCAACAGAAATT	148	1	1.66782	J
Os11g45850	9639.m04272	9639.t04191	WRKY DNA -binding domain, putative	WRKY	TCGGCGCTAATTACCCAAGATGCT	TTTTTGTCGCAGTGCAGCCCGT	72	1	1.86482	J
Os12g02420	9640.m00146	9640.t00143	Similar to DNA-binding protein 4 [imported] - common tobacco (fragment)	WRKY	TTTCATTGGGCAGACACATCGTCA	GGTTGTACTGGGCGAAGCACTT	96	1	1.80122	S
Os09g38790	9637.m03305	9637.t03230	retrotransposon protein, putative, Ty3-gypsy sub-class	zf-C2H2	TCGTTACACCGATGCCACCCATA	TTCCGGTGGGCTTGGATAAGGT	92	1	1.7026	J
Os12g02420	9640.m00147	9640.t00143	Similar to DNA-binding protein 4 [imported] - common tobacco (fragment)	WRKY	TCGACTCTGTTCCATCCTACCCCA	TCCTTCCTGACCCTTTGCTGCT	79	1	1.84739	J
Os09g39660	9637.m03399	9637.t03321	Zinc finger, C2H2 type, putative	zf-C2H2	TCCAAGTGGCAATTTCTTCGGGTT	AGCTTAGGAGGCGAAAACAATGGC	97	1	1.80725	J
Os12g02440	9640.m00149	9640.t00145	probable wrky-type DNA binding protein F28G11.3 [imported] - Arabidopsis thalia	WRKY	AGGGCAGAACAACCAAGGCACT	TCCGCTGCGTACCCAAGCATAA	92	1	1.89048	J
Os09g39660	9637.m03400	9637.t03321	Zinc finger, C2H2 type, putative	zf-C2H2	TCGGTTCCAATCCAATCCAAGCAA	GCAACTGAAGCTTAGGAGGCGAAA	99	1	1.74108	J
Os12g02450	9640.m00150	9640.t00146	WRKY DNA -binding domain, putative	WRKY	TCGACTGCTCCAGGAAAGCCAT	GGCCATCATCATCATGCGGAGAAT	75	1	1.82316	S
Os10g28330	9638.m02395	9638.t02358	Similar to zinc finger protein ID1	zf-C2H2	GCATCCTCTTCTCCAGGAAGGACA	TCTTCAGCTAGGGCATCGCAGA	67	1	1.51884	J
Os12g02470	9640.m00152	9640.t00148	retrotransposon protein, putative, Ty1-copia sub-class	WRKY	TCACCAAAACAAGGAGGAAGCTGC	TCGAAATCTGGCACCGTCGTTACC	67	1	1.68791	J
missing annotation:	9638.m03691	9638.t03594	New cDNA-based Gene	zf-C2H2	TTGAGTTCCCCACTCTCCTCACAC	TGGTTGGCTTTTGGCTCCAAAGAT	82	1	1.78181	S
Os12g40570	9640.m03968	9640.t03877	Similar to probable wrky transcription factor 21 (wrky dna-binding protein 21)	WRKY	GTGCCATTGCTCAAAGAGGAGGAA	ATGGCGGGCACTTTAATTGACCT	60	1	1.78492	J
missing annotation:	9639.m00619	9639.t00594	Zinc finger, C2H2 type, putative	zf-C2H2	TCAACCAGACACGCAGTTTCAGAG	TGATCTCCACGATGTTCCTGCTCG	64	1	1.81499	J
Os02g47770	9630.m04651	9630.t04487	hypothetical protein	ZF-HD_dimer	TCCACTGCCCTTGCTGCTAAAC	GCTCAAACAAAATTGCCCCCCAAA	75	1	1.78322	S
missing annotation:	9639.m02295	9639.t02242	Zinc finger, C2H2 type, putative	zf-C2H2	TGTCGCTGGCAAGCACATCTCT	GCTGATCAAGTGGTTCCGACGAAG	95	1	1.41685	S
Os03g50920	9631.m04976	9631.t04725	putative ZF-HD homeobox protein	ZF-HD_dimer	TACATGCACATGGCGGCGAT	TTCTGCTCCTCCGTGAACTTGG	113	1	1.6648	S
Os11g28270	9639.m02548	9639.t02493	zinc finger protein [imported] - garden pea	zf-CCCH	TCGGTGAGGCAATGTGGCAGAT	TGGTTCTCCAATACGCTCTGGGTA	77	1	1.83834	J
Os04g35500	9632.m03417	9632.t03374	hypothetical protein	ZF-HD_dimer	AAGCAAGGGTGGCGCATCAA	TGGTTCTTGTGGTTGTGCATCCA	113	1	1.61922	S
Os11g47620	9639.m04452	9639.t04368	Similar to ZPT2-14	zf-C2H2	TGTGTGGGTTGGGCTTTCAGAT	TGGGCCGAATTTCTGGCATGAC	114	1	1.53979	S
Os05g50310	9633.m04734	9633.t04562	ZF-HD protein dimerisation region, putative	ZF-HD_dimer	GTCGCTTTCGTTTCGCCTCCTT	TGGCCCCTGAATTCCATCAGGACA	77	1	1.76814	S
Os11g47630	9639.m04453	9639.t04369	Zinc finger, C2H2 type, putative	zf-C2H2	AGTTTACCGACGATGGAAGTGGC	CAGCATTAGCTTCACCGGCGAT	63	1	1.92861	S
Os06g23030	9634.m02265	9634.t02189	Similar to ZF-HD homeobox protein	ZF-HD_dimer	GGAGACATGGCTGAGCTACA	TTCTTGGGGCACTCCTGGTA	83	1	1.47063	J
Os11g48000	9639.m04491	9639.t04405	Zinc finger, C2H2 type, putative	zf-C2H2	TTGCAGATCAGGACGAGGACGAAC	ACCAAACCAAGCCTCCTCCTCTT	64	1	1.84898	S
Os08g34010	9636.m03411	9636.t03326	hypothetical protein	ZF-HD_dimer	AAGTTCAGCCCGGAGCAGAA	TTGTCCCTTGAAGACGCCCTTG	138	1	1.61186	J
Os12g07280	9640.m00655	9640.t00629	hypothetical protein	zf-C2H2	TTCTACCCGTTCATGGCGGATGAC	TCCAGTCCATGTGCTGGATGCTAA	97	1	1.7176	S
Os02g45780	9630.m04441	9630.t04281	Zinc finger, C3HC4 type (RING finger), putative	zf-C3HC4	TTCGGCGACTCGGTGTATAGTAGT	TGCAGTAGCACACCAGAGGGAA	92	1	1.83825	S
Os06g01200	9634.m00015	9634.t00015	Zinc finger, C3HC4 type (RING finger), putative	zf-C3HC4	AACAATGCAACTGGAGGTCATCGT	TCATCCCCTCTTTGTCCGATGCT	70	1	1.93054	D
Os02g46100	9630.m04476	9630.t04315	hypothetical protein	zf-C3HC4	AAGGGCGTCAAGAAGGAGGT	TCGAACTCCACGAGGCAGAT	107	1	1.62146	S
Os06g05200	9634.m00442	9634.t00422	hypothetical protein	zf-C3HC4	TGGCGATGATGAAGACGGTGGA	TTGTTCAGGCATATCGGGCAGTC	73	1	1.52338	S
Os02g46340	9630.m04502	9630.t04341	Zinc finger, C3HC4 type (RING finger), putative	zf-C3HC4	GTACCGTTGGATCGTAGGCGTA	TTAAGCTCATCTGGGGCTGGAATT	144	1	1.72887	S
missing annotation:	9634.m00451	9634.t00431	Zinc finger, C3HC4 type (RING finger), putative	zf-C3HC4	TTGATCGGGATGAAGACGGTGGAG	CGTCCAAGCAAATCGGGCAGTT	64	1	1.71726	S
Os02g46600	9630.m04530	9630.t04368	Zinc finger, C3HC4 type (RING finger), putative	zf-C3HC4	TTTGAGTGCCCGTCCTGGTCTTCA	GAAAACCACAACTGCCGTCTGACA	68	1	1.78029	S
missing annotation:	9634.m00538	9634.t00513	Zinc finger, C3HC4 type (RING finger), putative	zf-C3HC4	TCTCGACCGTCCGTTTCTCGAT	AGATGCACGAGCGTTACGCCTA	72	1	1.43669	S
Os02g49550	9630.m04851	9630.t04675	Similar to ring finger protein	zf-C3HC4	TTCCGTGAGGAGGATGACCACGAT	TCCCAACAGAGAGGCAACTCCA	74	1	1.73589	S
Os06g07100	9634.m00643	9634.t00611	Zinc finger, C3HC4 type (RING finger), putative	zf-C3HC4	TTGGCTGTGGTGCTGTTCGTGT	GCGCCTGAGCAAGAATCTGACAAG	63	1	1.85851	S
Os02g50930	9630.m04993	9630.t04816	Zinc finger, C3HC4 type (RING finger), putative	zf-C3HC4	TTGGTGGTGACAAGGAGCCGTTTG	CATGACCACACACCGGCAACAA	93	1	1.85546	S
Os06g08820	9634.m00829	9634.t00791	Zinc finger, C3HC4 type (RING finger), putative	zf-C3HC4	CAGCACCATCGAGGACAAGATGAG	TGGATCAGCAGGTTGAGCAAGC	99	1	1.76686	S
Os02g50990	9630.m05001	9630.t04822	expressed protein	zf-C3HC4	TTGCCGAATTGCTCCCACACTT	GCCTACATACAGGGCAAGACCCAT	82	1	1.80953	S
Os06g09310	9634.m00882	9634.t00842	ring-H2 zinc finger protein	zf-C3HC4	TGTGGTTCCATTCCCACGACACCT	AAGAGGACGTTGGGGGGGGAACAT	145	1	1.71325	S
Os02g50990	9630.m05002	9630.t04822	expressed protein	zf-C3HC4	TGCCTTGGGCAATCCATGACTTAG	TGACCCCCGCGACATGAAAGTA	97	1	1.85298	S
Os06g10790	9634.m01052	9634.t01001	Protein kinase domain, putative	Lectin_legA Lectin_legB Pkinase zf-C3HC4	CGGCGTCAGCCCACACTTATTAAA	TGGGTGCAAAACCCAGAATGTCAA	61	1	1.18392	J
Os02g52210	9630.m05141	9630.t04956	Similar to RING/C3HC4/PHD zinc finger-like protein	zf-C3HC4	TGCCTGAACAATCGCACGCAGT	TCGTCTCCTGCACAAACCACAGTG	97	1	1.55564	S
Os06g11450	9634.m01118	9634.t01067	Similar to RING-H2 zinc finger protein	zf-C3HC4	TGGCGTGGAAACGTTCAAAGATCC	CAACCCCGCTCCAGTTTTTCAAC	64	1	1.86926	S
Os02g52870	9630.m05218	9630.t05026	hypothetical protein	zf-C3HC4	GGCGGTAGAATGTGTAACGACCAT	TCAGCCATCCATCATTGTCACCAA	63	1	1.83201	J
Os06g12680	9634.m01251	9634.t01196	Zinc finger, C3HC4 type (RING finger), putative	zf-C3HC4	TGTCTCTCCAGCCAGACCGAATTA	AGAGCTTAACCCTGTCGGCCTT	74	1	1.81949	S
Os02g53140	9630.m05248	9630.t05055	copI	WD40 zf-C3HC4	TGCAGTGGGTTCTGCTGATCACCA	CCAAAAACATGGACAGGCGCACTT	75	1	1.84849	J
Os06g14640	9634.m01465	9634.t01401	Zinc finger, C3HC4 type (RING finger), putative	zf-C3HC4	TTGAGTTTGGGGGAGGTGGCTATG	TGATCGCCACGATAAGGCACAG	70	1	1.65425	S
Os02g54830	9630.m05440	9630.t05233	Similar to probable RING zinc finger protein [imported] - Arabidopsis thaliana	zf-C3HC4	TACCCCCTCCTTTTGCTTGCTAGG	TGCTGTTGGATGCAATCGCTAGTT	60	1	1.88578	S
Os06g14650	9634.m01466	9634.t01402	hypothetical protein	zf-C3HC4	TGAAGAAGAAGGCCACGGCCAT	CACCGTCTTCAAGGATGAGGTACG	74	1	1.34222	S
missing annotation:	9636.m03755	9636.t03664	ZF-HD protein dimerisation region, putative	ZF-HD_dimer	TTTCCAGACCTGGGCACCAACTTG	TGCAGCGAACATGGTAGCTAGAGA	92	1	1.25849	S
Os12g18120	9640.m01780	9640.t01736	Similar to contains similarity to zinc finger protein gene_id:MDC12.23	zf-CCCH	TGATGATGAGCAGCAGGCTCCA	TCCCCTTGTCAGCAAATCCCAAAG	95	2	1.80402	J
Os09g24810	9637.m02131	9637.t02106	hypothetical protein	ZF-HD_dimer	TACGAGGTGGCCTGGGACGA	TCGCTGCTCAACGAGGACGA	83	1	1.32374	S
Os12g18120	9640.m01781	9640.t01736	Similar to contains similarity to zinc finger protein gene_id:MDC12.23	zf-CCCH	TGATGAGCAGGCTCCAAAAGAGGA	TCCCCTTGTCAGCAAATCCCAAAG	89	1	1.8427	S
missing annotation:	9637.m02132	9637.t02107	Similar to AF439841 AT4g24660/F22K18_140	ZF-HD_dimer	TCCACACGCCACCGACTTCAACAT	TTATGCTGATTGCGGCGACGATGC	121	1	1.714	S
Os12g18120	9640.m01782	9640.t01736	Similar to contains similarity to zinc finger protein gene_id:MDC12.23	zf-CCCH	TTTCTCGGTCTTCCACTTCGTCCA	CCCAGTACGCATGTAGTAGGGACA	60	1	1.71237	S
Os09g29130	9637.m02574	9637.t02529	ZF-HD protein dimerisation region, putative	ZF-HD_dimer	TGTCCACACTCTGCTGCATCTCTT	TGTGTGTTGCTGAGCATGGAAGG	92	1	1.43637	S
Os12g21700	9640.m02045	9640.t01990	zinc finger protein [imported] - garden pea	zf-CCCH	TGCTGCACAAATGGGCTCTTCG	TGAGTGGTTACAGGTGTTCGTTGC	60	1	1.78137	J
Os11g03420	9639.m00249	9639.t00242	hypothetical protein	ZF-HD_dimer	GGCGGGGAGGAAGGAGAACAACAA	GCGCCCGACGCCATGAACTC	117	1	1.54522	S
Os12g31840	9640.m03085	9640.t03020	Similar to protein heat shock protein F1O17.8 [imported] - Arabidopsis thaliana	DnaJ zf-C2H2	GCAAAAGGAGGTTTCAAAGGCACC	TTGAGTCAAACGTTGATCCACACG	65	1	1.86884	J
Os12g03110	9640.m00221	9640.t00212	hypothetical protein	ZF-HD_dimer	AATGCGACTGCTCCTCCGACA	ACCACCAAGAAAGTACCAACTGCT	75	1	1.39765	D
Os12g33090	9640.m03221	9640.t03154	Similar to zinc finger transcription factor-like protein - Arabidopsis thaliana	Ank zf-CCCH	TGGGACAGAACACAAGCCGTGA	ATCGAGCTGGAGCTGTTCAAGC	92	1	1.84812	S
Os12g10630	9640.m01003	9640.t00967	ZF-HD protein dimerisation region, putative	ZF-HD_dimer	CACACACACACAAACACTGCAAGC	TTGCAATGGCGGACACACAGCA	72	1	1.68488	J
Os12g38940	9640.m03792	9640.t03708	expressed protein	zf-C2H2	TGAAACCCTCACGCATTCAGAGAA	TCTTGCCACAAAACTGGCATGG	70	1	1.77667	J
Os02g49970	9630.m04895	9630.t04719	hypothetical protein	Zim	TCGACAACGTCCCAAGGGAGAAGT	TCTCCACGTCCCCAGTGTTGTATG	70	1	1.55386	J
Os12g38950	9640.m03793	9640.t03709	expressed protein	zf-C2H2	GCTAGAAGAGCGACGCATTCAGA	GCACTGACAGTTCTCTTGAGGACC	60	1	1.60208	J
Os03g08310	9631.m00770	9631.t00724	expressed protein	Zim	TTGATTTCGCCGAGCCTGACCT	CCGTGCTTAATTATACGCCGCGAT	100	1	1.86498	S
Os01g03100	9629.m00225	9629.t00212	expressed protein	zf-C3HC4	TCTCGCTTCTTGTCTTGAGGACCG	TGGAAGGTTGCCAATGCTCTCACC	76	1	1.82722	J
Os03g08320	9631.m00771	9631.t00725	expressed protein	Zim	CGCTGAAAGACACGCAAGAAAGGA	GGGAAATCGTCGAACACCACCA	94	1	1.76483	J
Os01g07390	9629.m00671	9629.t00643	hypothetical protein	zf-C3HC4	GCTATCGTAGGCAGGGCCAAATGT	GCAGGCAATAATGCTCGGTACAGA	73	1	1.78082	J
Os03g08330	9631.m00772	9631.t00726	expressed protein	Zim	TGCCTCCAATTCCAAGTTCCAACC	CGGGGTGGGAAGAGCTGTGTTATA	61	1	1.73103	S
Os01g08340	9629.m00772	9629.t00738	probable RING zinc finger protein, 53384-54880 [imported] - Arabidopsis thalian	zf-C3HC4	GCTGCGATCTCCACCTGGTGAAAT	TGTACCTCAATGCCTCAGCAGCA	92	1	1.8113	J
Os03g27900	9631.m02757	9631.t02576	expressed protein	Zim	TCGCCAACACAAGAGATGGTAAGC	TCCGGCCTTTCTCCTCCTTGAA	63	1	1.59742	S
Os01g11460	9629.m01101	9629.t01053	Zinc finger, C3HC4 type (RING finger), putative	zf-C3HC4	TTGGATTGCGAGGGGAGTGGAGTT	TGGTCCGCCTCTTTCTTGGCTT	84	1	1.8783	S
Os02g55520	9630.m05517	9630.t05305	Similar to AT5g45290/K9E15_7	zf-C3HC4	TCACGAGGTGGAATCTTGGCAAGC	TTAGCAGCGACAGAAGCCCGAAAG	72	1	1.78951	J
missing annotation:	9634.m01611	9634.t01545	Zinc finger, C3HC4 type (RING finger), putative	zf-C3HC4	TGGACTCGTGGCTGAGGAAGAG	CCGTGGCGGGGCTACTACTC	147	1	1.55889	S
Os02g58540	9630.m05845	9630.t05607	Zinc finger, C3HC4 type (RING finger), putative	zf-C3HC4	CCAAGTCGAGCAGAAAAGAATGCG	ATGACCACCATGTCCGAGTCGATG	99	1	1.79044	S
Os06g16940	9634.m01706	9634.t01639	retrotransposon protein, putative, Ty1-copia sub-class	zf-C3HC4	GGGCAGCTCTTCTTCTTCCTCA	CGCTTGCACAAAGACGACGA	119	1	1.7808	J
Os03g05560	9631.m00480	9631.t00452	Zinc finger, C3HC4 type (RING finger), putative	zf-C3HC4	CACCGATTCGTCAACCATCCTACG	TAGCGAGCAAATGTACAGGCCG	86	3	1.74427	S
missing annotation:	9634.m02292	9634.t02216	Zinc finger, C3HC4 type (RING finger), putative	zf-C3HC4	CGCCAAGATGGTGTCCAGGAAGTA	GGTGGGTGAAAAGCACGATGAAGA	77	1	1.72575	J
Os03g05570	9631.m00481	9631.t00453	Zinc finger, C3HC4 type (RING finger), putative	zf-C3HC4	GGGGTTGGAATTTTGCCGTTCCAT	CGGGAACACTTGAGATGCAAGGA	62	1	1.86252	S
missing annotation:	9634.m03243	9634.t03152	similar to A. thaliana C3HC4-type RING zinc finger protein AB005237	zf-C3HC4	TGTCCATCTTCCTCGCCACGTTC	TCCATCTCCGGCAGCAGCAGAA	66	1	1.8506	S
Os03g08920	9631.m00840	9631.t00785	Zinc finger, C3HC4 type (RING finger), putative	zf-C3HC4	GCAAGGAGAACTCCGATTCTGACG	CGCTGCACAATTAGAACGAAGCAC	96	1	1.84412	S
missing annotation:	9634.m03246	9634.t03155	Zinc finger, C3HC4 type (RING finger), putative	zf-C3HC4	TGTGCTGTCATTCCCATCCCGAT	TGCTCAACTGCTGACCTGGTCT	90	1	1.79844	S
Os03g16480	9631.m01607	9631.t01496	Zinc finger, C3HC4 type (RING finger), putative	DUF1117 zf-C3HC4	TTTGGGGGCGATTTGGTTCAAGG	TGCAGTGGTAGCACCAGTACGACA	68	1	1.88924	S
Os06g34470	9634.m03250	9634.t03159	Zinc finger, C3HC4 type (RING finger), putative	zf-C3HC4	TCGACAAGTGGCTGATCACGTC	ATCGGCAACTCTCACGGCTT	98	1	1.5292	S
Os03g20870	9631.m02077	9631.t01940	Zinc finger, C3HC4 type (RING finger), putative	zf-C3HC4	TGGCAGCTCTCTACAAGCAGGA	GTACCTACACGTTGCACTCGGTT	87	1	1.85866	J
Os06g34450	9634.m03252	9634.t03161	Zinc finger, C3HC4 type (RING finger), putative	zf-C3HC4	AAGTGCATCGGCAAGTGGCTCA	TGTGCAGAGCTAGACAGGGGTGAT	135	1	1.61664	S
Os03g20870	9631.m02078	9631.t01940	Zinc finger, C3HC4 type (RING finger), putative	zf-C3HC4	TGCGTGTAGCTCTCTACAAGCAGG	TGCACTCGGTTCTTCCTCCATTG	78	3	1.80959	S
Os06g34430	9634.m03254	9634.t03163	probable RING zinc finger protein F1M20.9 [imported] - Arabidopsis thaliana	zf-C3HC4	TTGCAGCTTGCCTCTGCTCTCT	GACGCAGCTTTAAGCTCGTCCT	75	1	1.75204	S
Os03g22080	9631.m02210	9631.t02062	Zinc finger, C3HC4 type (RING finger), putative	zf-C3HC4	TTCGTCGCCGTCATCGTCTG	GGACGACTCTCCGTCCGCAT	102	1	1.58501	S
Os06g34400	9634.m03257	9634.t03166	Zinc finger, C3HC4 type (RING finger), putative	zf-C3HC4	GCCGCCGCATTTCGTAGGAATTTG	ATCCCGACCAGCGATTTCTCCGAT	72	1	1.74832	J
Os03g22110	9631.m02213	9631.t02065	Zinc finger, C3HC4 type (RING finger), putative	zf-C3HC4	GGAGGTGAGGGACGGGGAGA	GCAGAACGGGCACGTCGAGT	109	1	1.70157	S
Os06g34530	9634.m03260	9634.t03169	similar to A. thaliana C3HC4-type RING zinc finger protein AB005237	zf-C3HC4	TGTCCATCTTCCTCGCCACGTTC	TCCATCTCCGGCAGCAGCAGAA	66	1	1.83537	S
Os03g22680	9631.m02263	9631.t02114	CHY zinc finger, putative	zf-C3HC4 zf-CHY	TGCTGAAGCACGACAAGTTCTCTT	TCTCAGCGTCCAAAGCCCTCAA	87	1	1.84646	J
Os06g34560	9634.m03263	9634.t03172	Zinc finger, C3HC4 type (RING finger), putative	zf-C3HC4	TGTGCTGTCATTCCCATCCCGAT	TGCTCAACTGCTGACCTGGTCT	90	1	1.8244	S
Os03g22830	9631.m02280	9631.t02129	RING-H2 finger protein RHC1a [imported] - Arabidopsis thaliana	zf-C3HC4	TTCATCTCGCCTTCCCCTCTTC	GTATACCTCCTCCGCACAGATAGG	97	1	1.6003	J
Os06g34620	9634.m03270	9634.t03179	Zinc finger, C3HC4 type (RING finger), putative	zf-C3HC4	AAGATCCCGGAGTTCGCGTA	ACATGTCGATGCACTCCACG	148	1	1.74494	S
Os03g28940	9631.m02816	9631.t02633	expressed protein	Zim	TTCCATCTTCCGCTACTGCAACC	CATTGGCCTGAGCAACAGGAAGT	93	3	1.86395	S
Os01g11480	9629.m01103	9629.t01055	Zinc finger, C3HC4 type (RING finger), putative	zf-C3HC4	TGTGCGGCGACCGTTGATATTT	GGCAGTGAGCTACTGGGAGATTCT	82	1	1.83208	S
Os03g28940	9631.m02817	9631.t02633	expressed protein	Zim	TCAGAGACAGACAAGGACGAGCAA	GAAATCCTCCCGCTTCGATTCGAT	83	1	1.8155	S
Os01g11490	9629.m01104	9629.t01056	Zinc finger, C3HC4 type (RING finger), putative	zf-C3HC4	GGGAACGTCACCAACAAGAAGC	AGAGGCATATCGAGCACTCCCA	127	1	1.44294	J
Os04g32480	9632.m03098	9632.t03070	expressed protein	Zim	TCTCCCACGATAAGGCAGAGGCTA	TTGCATTGCCACGAGCGAGT	81	1	1.77003	J
Os01g11500	9629.m01105	9629.t01057	Zinc finger, C3HC4 type (RING finger), putative	zf-C3HC4	TCGTCAAATGGCACGACGACAT	ATGAGGAAGAAGCTCAGGGCGAAC	137	1	1.53553	S
Os04g55920	9632.m05444	9632.t05280	expressed protein	Zim	CCGTGACAGGTTGGTGAGCAAA	TTCCATCCCTGATGCTTCCATGC	73	1	1.87323	J
Os01g11520	9629.m01107	9629.t01059	Zinc finger, C3HC4 type (RING finger), putative	zf-C3HC4	TTGGTCATGTCGGATACAGCCTTG	TGTAGCTCTGCTGCTGACTCCA	82	1	1.86078	S
Os04g55920	9632.m05445	9632.t05280	expressed protein	Zim	TGACAGCAGGTTGGTGAGCAAAG	TTCCATCCCTGATGCTTCCATGC	73	1	1.85673	J
Os01g15630	9629.m01550	9629.t01474	Zinc finger, C3HC4 type (RING finger), putative	zf-C3HC4	TGACCTTCGAGCAGGTAGATCCAC	AGCCACACTTACTGTGTCTAGCGA	88	1	1.78043	J
Os07g05830	9635.m00521	9635.t00511	hypothetical protein	Zim	ACAGGCGAGGACGATCATATCCAT	CGTCCCTACCCTGTATTTGCTGCT	80	1	1.80344	J
Os01g15630	9629.m01551	9629.t01474	Zinc finger, C3HC4 type (RING finger), putative	zf-C3HC4	GGAGGCAGCCCTTCTGATATGTTC	TCTACCTCGAAGGTCAGATCTCGC	99	1	1.72551	S
Os07g42370	9635.m04243	9635.t04149	hypothetical protein	Zim	TGCTGCTGATGCTAGGGAACAAGA	GAAGTCGTTGAACACGAGCACCT	85	1	1.80697	J
Os01g16120	9629.m01603	9629.t01524	Zinc finger, C3HC4 type (RING finger), putative	zf-C3HC4	TGGCTAGGTGGCCCATGTAAAGTA	TTCTCTCGTGTGGCAGCAACAAT	69	1	1.79033	S
Os08g33160	9636.m03320	9636.t03240	expressed protein	Zim	TTTTGGCAAGCAGGGCATCCAT	AAGCCTCGGGCACTGTAAGTTTCG	99	1	1.86264	S
Os01g16950	9629.m01690	9629.t01608	Zinc finger, C3HC4 type (RING finger), putative	zf-C3HC4	TGCCCAAGCCCAAGAGAGGAAT	ACATGTGGCAGTAGTACAGCCC	123	1	1.87521	J
Os08g33160	9636.m03321	9636.t03240	expressed protein	Zim	GAAAGCGAAGCGAAGCACAGCA	CTCCTTCTTCTCCACGATGCCTTG	60	1	1.79321	S
Os01g19800	9629.m01935	9629.t01846	Zinc finger, C3HC4 type (RING finger), putative	zf-C3HC4	TGTCGCAGTGACCATCAGAGAGAG	TAATCCTGCTCGCCGATCAACG	87	1	1.78791	J
Os09g23660	9637.m02027	9637.t02004	Similar to ST13-like tumor suppressor	TPR Zim	TGTGTACGGAACAAGGGACATGC	TCTCCGGCGAGACGTTGTTGAA	98	1	1.83071	J
Os01g20910	9629.m01992	9629.t01902	Zinc finger, C3HC4 type (RING finger), putative	zf-C3HC4	TGGCGAACACAAAAACCCAGGA	AAAGATTCATGGCGCGGGACCT	75	1	1.61442	S
Os09g26780	9637.m02340	9637.t02310	expressed protein	Zim	GGCAGGATGAATGCAAATGCTCCA	CCCAAGCCAAGATTTGTCACCGTT	87	1	1.83312	J
missing annotation:	9629.m01994	9629.t01904	Zinc finger, C3HC4 type (RING finger), putative	zf-C3HC4	AGCTGTTAGCTTTGGAATTGGAAG	CTCGTTCCCCGATCTGACAT	60	1	1.85527	S
Os10g25230	9638.m02129	9638.t02097	expressed protein	Zim	GATTTTCTCCGAACACCTCGACGA	TCAAAATCAACCAGCCGCTGCTTG	60	1	1.80365	S
Os01g24880	9629.m02408	9629.t02305	Zinc finger, C3HC4 type (RING finger), putative	zf-C3HC4	TTCCACCTCGATTGCATTGGTTCA	TTCCCCCTCTCAATTTGGCGACAG	83	1	1.85845	S
missing annotation:	9631.m02556	9631.t02387	putative zinc finger protein	zf-C3HC4	TGCATGGGGAGAGGGTGGTGAT	TCATCTATGAGCACACGCGGAAGA	142	1	1.6126	S
Os06g34640	9634.m03272	9634.t03181	Zinc finger, C3HC4 type (RING finger), putative	zf-C3HC4	GTCCCGGCGTTCACGTACAG	ACCGTCTCCCCGAGCTGGAA	131	1	1.70807	S
Os03g26300	9631.m02584	9631.t02414	putative zinc finger protein	zf-C3HC4	TGCGCCGTATAGCCGCGAGT	CGGGCAGGGAGGTGGAGATAATCA	122	1	1.48378	S
Os06g34650	9634.m03273	9634.t03182	hypothetical protein	zf-C3HC4	TCGAGATGTCACCCGACAACCT	GTACAGCGAGAAGAGGCAGAATCC	83	1	1.86324	S
Os03g26370	9631.m02591	9631.t02421	putative zinc finger protein	zf-C3HC4	TTGGAGTTGCGAGTGGTGGTAG	TGTCGTGCTCCATGCAAGGA	99	1	1.34023	S
Os06g34860	9634.m03294	9634.t03203	Zinc finger, C3HC4 type (RING finger), putative	zf-C3HC4	GGAGAACCAGTCCGTTGGCAAA	CGGTTGCAGTAGAAGACGACGA	102	1	1.70715	S
Os03g26420	9631.m02595	9631.t02425	hypothetical protein	zf-C3HC4	GCAAGCCGCGTTCCTACTTCAA	GTGGACTGAAGAAGCGATGCGAGT	60	1	1.20395	S
Os06g34880	9634.m03296	9634.t03205	Zinc finger, C3HC4 type (RING finger), putative	zf-C3HC4	TCTCCGTCTACTGCTGCCTCCT	TTCCAACTACATAAGCGTAGGCCG	150	1	1.77088	S
missing annotation:	9631.m02701	9631.t02522	putative RING-H2 zinc finger protein	zf-C3HC4	GGAGAAGTACTACGCGCACA	TGAGTTGCATTTCATCGCTGT	145	1	1.451	S
Os06g40650	9634.m03903	9634.t03797	Zinc finger, C3HC4 type (RING finger), putative	Copine zf-C3HC4	TTTGGGGGGATTTCGTGCTGTTT	TGCGAGAGCGCAACCAAGAA	70	1	1.89662	S
Os03g28040	9631.m02774	9631.t02591	hypothetical protein	zf-C3HC4	CGGCGATTCTTGCTCTGATGACGA	TACCACCGCGTCGCACTCCT	68	1	1.80306	S
Os06g40650	9634.m03904	9634.t03797	Zinc finger, C3HC4 type (RING finger), putative	Copine zf-C3HC4	TTGACTTGACCTGAGCACCCTTCC	GCCCAATCACTCAACCAACAGCAA	71	1	1.85046	S
Os03g28080	9631.m02778	9631.t02595	putative ring-H2 zinc finger protein	zf-C3HC4	TTCCCCACCAACGTGCTCTTCTTC	GTTGCTGCTGATGATGGGACGA	109	1	1.37561	S
Os06g42700	9634.m04121	9634.t04002	Zinc finger, C3HC4 type (RING finger), putative	zf-C3HC4	TTTAACCCACAGTACCGGGCATGG	TCCTCGACCACGTAGTCTCTTGTT	107	1	1.31526	J
missing annotation:	9631.m04314	9631.t04093	Zinc finger, C3HC4 type (RING finger), putative	zf-C3HC4	TGCGCGATCTGCTGTCAGGAATAC	AAGAAATGGCTGCACCGCACCA	71	1	1.43523	S
Os06g43210	9634.m04171	9634.t04052	Zinc finger, C3HC4 type (RING finger), putative	zf-C3HC4	TGCGGTTGGTGGCTTGATGTACT	GGCAGGGTCCCGCAAGAAATAAAG	60	1	1.54884	J
missing annotation:	9631.m04315	9631.t04094	hypothetical protein	zf-C3HC4	TGAGGAGCAAGGGGAGGACAGGT	TGCGGAGCCAGCGGTCGATG	122	1	1.83915	S
missing annotation:	9634.m04509	9634.t04370	3-hydroxyisobutyrate dehydrogenase, putative	zf-C3HC4	CTGCCTTCGTCTGCCCATGTATT	GCCCCCATTAGCAAGCAAACCATT	66	1	1.87163	J
Os03g44810	9631.m04333	9631.t04111	expressed protein	SPX zf-C3HC4	TCGGATGGTGTCTTTGCTCATGC	CTTCTCGCAGTCTCTGTCTCCAGT	97	1	1.89171	J
Os06g47270	9634.m04605	9634.t04463	expressed protein	zf-C3HC4	TGCTCTGTCGCCCATGTCTTCCAT	TCTGGCTCCCCTTGAGAGTTGTCT	61	1	1.74564	S
Os03g47500	9631.m04615	9631.t04380	expressed protein	zf-C3HC4	TCCATCCTTGTGGATCGTCAGCAT	TCAGAAACCCTCCCAACAACCTCA	88	1	1.83847	S
Os06g48040	9634.m04688	9634.t04541	Similar to Pspzf zinc finger protein	zf-C3HC4	CTGACGAAAGCCCTCCACAAATGT	TAGCAACACCTCAGCGATGCCTTC	95	1	1.83077	J
Os03g47500	9631.m04616	9631.t04380	expressed protein	zf-C3HC4	TTGCCCATGCCAATCCTAATGCT	CCAATGGTACTCCAGTGCCCATGA	63	1	1.84716	S
missing annotation:	9634.m04691	9634.t04544	similar to A. thaliana C3HC4-type RING zinc finger protein AB005237	zf-C3HC4	TGCGACCATCCGATCTGATGTT	ATAGGCTCCTCGCGCTGATTAC	123	1	1.56611	S
Os10g25250	9638.m02131	9638.t02099	hypothetical protein	Zim	AAGGTGTCGCTACAGCGATTCG	GCCCCGGTACATGATGACTACTCT	94	1	1.23779	J
Os01g35100	9629.m03301	9629.t03176	Zinc finger, C3HC4 type (RING finger), putative	zf-C3HC4	TGGCTGTTCAAGGGGACCACCT	TGATGCACCCAGGGCACGACAT	103	2	1.50428	S
Os10g25290	9638.m02135	9638.t02103	expressed protein	Zim	CCTCCAGAAGAGGAAGCACAGGAT	ACCGCCGCCTTCTTGTATGGTT	60	1	1.85471	J
Os01g35120	9629.m03303	9629.t03178	Zinc finger, C3HC4 type (RING finger), putative	zf-C3HC4	GGGAATCCAGAACAAGCTGGACGA	TATTTGACGGTGAGGGCGCAGA	99	1	1.44542	S
Os01g01770	9629.m00081	9629.t00077	exonuclease, putative	Exonuc_X-T zf-C2H2	CATGGACTACCCGGAGTACCTGAA	TACTTGAGCGAGTTGCTGAGGC	93	1	1.32769	S
Os01g42500	9629.m04076	9629.t03926	Zinc finger, C3HC4 type (RING finger), putative	zf-C3HC4	GCCCGGTGATGAGCTGATTTCT	TCAAGGCAGTAGCGATGCACGA	72	1	1.83788	J
Os01g03840	9629.m00299	9629.t00286	Zinc finger, C2H2 type, putative	zf-C2H2	GCCGAAGCATCCAGGGTTACTAAG	TTGCAGAACTTGAGGGAGCAGAAC	98	1	1.55151	J
Os01g44240	9629.m04267	9629.t04101	Zinc finger, C3HC4 type (RING finger), putative	zf-C3HC4	ACCGACTTCAGTTGCAAGATGGTG	AGGCGTACTTGACGGTGGCATT	115	1	1.74449	S
Os01g04120	9629.m00327	9629.t00314	Zinc finger, C2H2 type, putative	zf-C2H2	TTACCTACTAGCTGCCTACGTCCG	ACCTAGCCAGGGAGAGGGATCTTA	62	1	1.84109	S
Os01g47740	9629.m04584	9629.t04407	Zinc finger, C3HC4 type (RING finger), putative	zf-C3HC4	TGCTGATGGAATACCACAGTGGGA	CGGGAAAATCTGCCTGGAGCATT	66	1	1.84752	S
Os01g07930	9629.m00727	9629.t00697	Zinc finger C-x8-C-x5-C-x3-H type (and similar), putative	ShTK zf-CCCH	GCTCTGGCTTCTTCGCGCAGTATA	CCAAATGGTTGCATCAACCCACGA	74	1	1.29619	J
Os01g47740	9629.m04585	9629.t04407	Zinc finger, C3HC4 type (RING finger), putative	zf-C3HC4	TACCAGCTACCTCTCCCTCCTCTT	CACGGCAAGCTTTTCTTTGCCTTT	64	1	1.8097	S
Os01g09620	9629.m00911	9629.t00869	Zinc finger C-x8-C-x5-C-x3-H type (and similar), putative	zf-CCCH	TTGGAAGCCCCTTTTGTGAGCAT	TTCTTCTTACCGCCACCTTCTCCT	67	1	1.94017	S
Os01g47740	9629.m04586	9629.t04407	Zinc finger, C3HC4 type (RING finger), putative	zf-C3HC4	TGCTCCAGCAGGCAGATTTTCC	CCTCGACATAAGGTTGAAGGGCCA	96	1	1.83388	J
Os01g09850	9629.m00935	9629.t00892	Zinc finger, C2H2 type, putative	zf-C2H2	TACCAGCAACGTGTCGAGCACT	TGCTCTCGTCTGCTGCGATGAAGT	89	1	1.84683	S
Os01g47740	9629.m04587	9629.t04407	Zinc finger, C3HC4 type (RING finger), putative	zf-C3HC4	GCTGTCAGAGGGGTAGGAAATGCT	TGGATGGTTCATGCCCGCATCA	81	1	1.83766	S
Os01g09850	9629.m00936	9629.t00892	Zinc finger, C2H2 type, putative	zf-C2H2	GGCCCTTAGCTCAACGATCTGTGT	ATTGTACCATCCGATGGGAGCCCT	67	1	1.79627	J
Os01g49280	9629.m04757	9629.t04561	Zinc finger, C3HC4 type (RING finger), putative	zf-C3HC4	CTCAAGGCAAGGACATTTGGGGTT	GTTGGGTAAGAATGGCAGGCAGAA	100	1	1.38047	J
[truncated: 510 more rows]

## Sheet: Sheet3
J
J
Primer
Location
J
S
J
S
J
S
J
S
J
S
J
S
J
S
J
S
J
S
J
S
J
J
J
J
J
J
J
J
J
J
J
J
J
J
J
J
J
J
J
J
J
J
J
J
J
J
J
J
J
S
J
S
J
S
J
S ; pcr product of same size wit
J
J
J
S
J
J
J
S
J
J
J
S
J
J
J
S
J
J
J
J
J
J
J
J
J
J
J
J
J
J
J
J
J
J
J
J
J
J
J
J
J
S
J
J
J
S
J
J
J
S
J
pcr product of same size with 9631.m00791|cdna
J
S
J
S
J
pcr product of same size with 9631.m01156|cdna 9631.m01157|cdna
J
J
J
S
J
J
J
J
J
J
J
J
J
J
J
J
J
J
J
J
J
J
J
J
J
J
J
J
J
J
J
J
J
J
J
S
J
J
J
J
J
S
J
J
J
S
J
J
J
S
J
S
J
S
J
J
J
J
J
J
J
J
J
J
J
J
J
J
J
J
J
J
J
J
J
J
J
J
J
D
J
S
J
S
J
J
J
J
J
J
J
J
J
J
J
J
J
J
J
J
J
J
J
J
J
J
J
J
J
J
J
J
J
J
J
J
J
J
J
J
J
J
J
S
J
S
J
S
J
S
J
S
J
S
J
S
J
J
J
S
J
J
J
J
J
J
J
J
J
J
J
S
J
J
J
J
J
J
J
J
J
J
J
J
J
J
J
J
J
S
J
J
J
J
J
S
J
J
J
J
J
S
J
J
J
S
J
S
J
J
J
J
J
J
J
J
J
J
J
J
J
J
J
J
J
J
J
J
J
J
J
J
J
J
J
J
J
J
J
S
J
S
J
J
J
S
J
J
J
J
J
J
J
J
J
J
J
J
J
J
J
J
J
J
J
J
J
J
J
J
J
J
J
J
J
J
J
J
J
S; pcr product of same size with 9629.m06790
J
S ; pcr product of same size with 9629.m06789
J
S
J
J
J
J
J
J
J
J
J
J
S
S ; pcr product of same size with 9630.m05041 ; pcr product of differ
S ; pcr product of same size with 9634.m00929
J
J
S
S
J
S
J
J
J
S
J
S
S
S
J
S
J
S
J
S
J
J
J
J
J
J
J
J
S
J
J
J
J
J
J
J
J
J
J
J
J
J
J
J
J
S ; pcr product of same size with 9635.m04818
J
J
J
S
J
J
J
S
S
S
S
S
J
S
J
S
S ; pcr product of same size with 9636.m03847
s
S ; pcr product of same size with 9636.m03846
S ; pcr product of same size with 9637.m02304
S ; pcr product of same size with 9636.m04005
S
S ; pcr product of same size with 9636.m04004
J
J
J
J
J
J
J
J
J
J
J
J
J
J
J
J
J
J
J
J
J
S
J
J
S
J
S
J
S
S
J
S
S ; pcr product of same size with 9640.m00241
J
S ; pcr product of same size with 9639.m00262
S
S
D
S
J
S
J
J
J
S ; pcr product of same size with 9629.m04620
J
S
S
J
J
J
S
J
J
J
S ; pcr product of same size with 9629.m01156
J
S ; pcr product of same size with 9629.m01155
J
J
J
S
J
J
J
J
J
J
J
J
J
J
S ; pcr product of same size with 9629.m06942
S ; pcr product of same size with 9637.m02877
S
J
S ; pcr product of same size with 9629.m06941 9629.m06942
J
S ; pcr product of same size with 9632.m05544
J
S
S
J
S
S
J
S
J
S ; pcr product of same size with 9634.m04593
J
J
D
J
J
S ; pcr product of same size with 9634.m04024
J
J
J
J
J
J
J
J
J
J
S ; pcr product of same size with 9633.m00268
J
S ; pcr product of same size with 9633.m00267
J
J
J
J
J
J
J
J
J
J
J
J
J
J
J
J
S
S ; pcr product of same size with 9640.m04082 9640.m04083
S ; pcr product of same size with 9629.m06900
S ; pcr product of same size with 9640.m04081 9640.m04083
J
S ; pcr product of same size with 9640.m04081 9640.m04082
J
J
J
J
J
J
S ; pcr product of same size with 9631.m01157 9631.m01158
S
S ; pcr product of same size with 9631.m01156 9631.m01158
J
J
J
J
J
J
J
J
J
J
S ; pcr product of same size with 9639.m00539
J
S ; pcr product of same size with 9639.m00538
J
J
J
J
J
J
J
S
J
S
S
J
J
S
J
S
J
S ; pcr product of same size with 9630.m01556
J
J
J
J
J
S
J
S ; pcr product of same size with 9630.m05207
S
S
J
J
J
S
J
S
J
S
J
S
J
S
J
S
J
J
J
S
J
S
J
S
J
S
J
S
S ; pcr product of same size with 9639.m00384
J
J
J
S ; pcr product of same size with 9629.m00893
S
S ; pcr product of same size with 9629.m00892
J
S
S
S
J
J
J
J
S
S ; pcr product of same size with 9629.m05246
S
S ; pcr product of same size with 9629.m05245
S ; pcr product of same size with 9634.m04941
S ; pcr product of same size with 9629.m05246 9629.m05248
S ; pcr product of same size with 9634.m04934
J
S
J
S
J
J
J
S
J
J
J
S
J
S
J
S
J
S
J
S
J
S
J
S
J
J
J
S
S ; pcr product of same size with 9630.m05695
J
S ; pcr product of same size with 9630.m05694
J
J
J
J
J
S
J
J
J
J
S
J
S
J
S
J
J
J
S ; pcr product of same size with 9639.m00371
J
J
S ; pcr product of same size with 9636.m00077
S ; pcr product of same size with 9640.m03743
J
J
J
J
S
J
J
J
J
S ; pcr product of same size with 9629.m05674
J
S
J
S
J
J
S
S
S
J
S ; pcr product of same size with 9639.m03076
J
J
J
J
J
J
J
J
S
J
S ; pcr product of same size with 9637.m02490
J
S ; pcr product of same size with 9637.m03005
J
S
J
J
J
J
S
J
J
J
J
J
S
J
S
J
S
J
J
J
J
J
J
J
D
J
J
J
J
J
J
S ; pcr product of same size with 9638.m02396 9638.m02398 9638.m02399
S ; pcr product of same size with 9640.m04036
S ; pcr product of same size with 9638.m02399
S ; pcr product of same size with 9640.m04035
S
J
J
J
J
J
J
J
J
S
J
S
J
S ; pcr product of same size with 9631.m02067
J
S
J
S
J
J
J
S
J
S
J
S
S ; pcr product of different size with 9631.m05486:120
J
S ; pcr product of same size with 9631.m05482
J
S
S
J
J
S
J
S ; pcr product of same size with 9632.m04655
J
S ; pcr product of same size with 9632.m04654
S
J
S
J
S ; pcr product of same size with 9635.m04910
J
J
J
J
J
S ; pcr product of same size with 9636.m04025
S
J
J
J
J
S
S ; pcr product of same size with 9640.m01784
S
J
J
J
J
S
J
J
S ; pcr product of same size with 9630.m00151
J
J
J
J
S
J
J
J
J
J
S ; pcr product of different size with 9634.m04242:160
J
S
J
S ; pcr product of same size with 9634.m04240 9634.m04241
J
J
J
J
J
J
J
J
J
J
J
S
S
S
J
J
J
J
S ; pcr product of same size with 9635.m00189
J
S ; pcr product of same size with 9635.m00188
J
S ; pcr product of same size with 9635.m02466 9635.m02467
S
S ; pcr product of same size with 9635.m02467
J
S ; pcr product of same size with 9635.m02466
S
J
J
J
J
S
S ; pcr product of same size with 9636.m01923
J
J
J
J
J
J
S
S ; pcr product of same size with 9630.m04868 9636.m03776 9638.m01962
J
J
J
J
J
J
J
J
S
J
J
J
J
S
J
S
J
J
J
J
S
S
S
S
S
J
S
J
D
J
S
S ; pcr product of same size with 9633.m01006
S
J
S ; pcr product of same size with 9631.m02574
S
S
S
J
S
J
S
J
J
J
S
J
S
J
J
J
J
J
J
S
J
S
J
S
J
S
S
S
J
S
J
S
J
S
J
S
J
S
S
S
J
S
J
S
J
J
S ; pcr product of same size with 9632.m04609
S
S ; pcr product of same size with 9632.m04608
J
J
J
S ; pcr product of same size with 9634.m04983
J
J
J
J
J
S
J
S ; pcr product of same size with 9637.m03227 9637.m03229
S
J
J
J
S
S
S ; pcr product of same size with 9633.m02865
S ; pcr product of same size with 9629.m07383
S
J
S
J
S
S ; pcr product of same size with 9640.m00991 9640.m00993
S
S ; pcr product of same size with 9640.m00991 9640.m00992
S
S
S
J
J
S
S
S
S
J
J
J
J
S
J
J
S
J
J
J
J
J
J
J
S ; pcr product of same size with 9634.m00791
S ; pcr product of same size with 9631.m01161 9631.m01162
S ; pcr product of same size with 9634.m00780
S
S ; pcr product of same size with 9634.m00889
J
S
J
J
J
S
S
S
J
J
S
J
S
S
J
J
S
S
J
S
J
S
S
S
J
J
J
J
S
S
S
S ; pcr product of same size with 9629.m05863
S ; pcr product of same size with 9635.m04369 9635.m04370 9637.m02130
J
S
J
J
J
S
S
S
J
S
J
S
J
S ; pcr product of same size with 9636.m03403
J
J
D
J
S
S
S
J
S ; pcr product of same size with 9630.m04813 9630.m04814 9630.m04815
J
S ; pcr product of same size with 9630.m04812 9630.m04814 9630.m04815
J
J
S ; pcr product of same size with 9638.m03758
J
S ; pcr product of same size with 9639.m00750
J
S
J
J
S
S ; pcr product of same size with 9639.m04435 9639.m04436
J
S
S
J
S
S
J
J
J
J
S
S
S
J
J
S
S
J
J
J
S
S
J
S
J
J
S
S
J
S
J
S ; pcr product of same size with 9640.m04114 9640.m04115
J
J
J
S ; pcr product of same size with 9640.m04114
S ; pcr product of same size with 9634.m04869 9634.m04870
S
S ; pcr product of same size with 9634.m04868 9634.m04869
S
J
S ; pcr product of different size with 9629.m00904:99
J
J
S ; pcr product of same size with 9636.m00759 9636.m00760
J
S
J
S
S
S
J
S ; pcr product of same size with 9637.m03050
J
S
J
J
J
J
J
S
J
J
J
S
J
J
J
S
J
S
J
J
J
J
S
S
J
S
J
S
S
S ; pcr product of same size with 9632.m05685 9632.m05686
S
J
J
S
J
J
S ; pcr product of different size with 9630.m03524:72
S
J
S
J
J
J
J
J
J
S
J
J
D
S ; pcr product of same size with 9629.m04011
J
S ; pcr product of same size with 9629.m04010
S
J
S
S ; pcr product of same size with 9629.m04156 9629.m04158
S
J
J
S
J
J
J
J
S ; pcr product of same size with 9630.m04111
S
J
S
S
J
J
J
J
S
S
S
J
J
S
S ; pcr product of same size with 9631.m06049
J
S ; pcr product of same size with 9631.m06040
J
S ; pcr product of same size with 9631.m06040 9631.m06049
S ; pcr product of same size with 9632.m04431
J
S
J
J
J
S
J
J
S
S
J
J
J
J
J
S
S ; pcr product of same size with 9630.m05309
S
S ; pcr product of same size with 9630.m05308
S
J
S
J
J
S
S ; pcr product of same size with 9629.m06276
D
J
J
J
J
J
S ; pcr product of same size with 9633.m00924
J
S ; pcr product of same size with 9633.m00923
S
S
J
S ; pcr product of same size with 9633.m03233
J
S
J
J
J
J
J
J
J
J
S ; pcr product of same size with 9631.m02904
J
S ; pcr product of same size with 9631.m02902
S
S
J
J
J
J
J
S
J
S
J
S
J
J
J
J
J
S
J
J
J
J
J
J
J
S ; pcr product of same size with 9631.m04772
J
S ; pcr product of same size with 9631.m04770 9631.m04772
S
S
S
J
S
J
S ; pcr product of same size with 9629.m05893 9631.m05915 9635.m03770
J
S
J
S
J
S
J
D
S ; pcr product of same size with 9629.m06093 9629.m06094
S
J
J
S
S
S
J
J
J
S ; pcr product of same size with 9635.m04369
J
J
S
S
J
J
J
S
J
S
J
S
S
S ; pcr product of same size with 9629.m06093
J
S
J
S
S ; pcr product of same size with 9636.m00546
S ; pcr product of same size with 9630.m04833
S ; pcr product of same size with 9636.m00545
J
S ; pcr product of same size with 9636.m00545
S
S
J
S
J
J
S
J
S
J
S
J
J
S
J
S
J
J
S
J
S
J
S
J
S
J
S
S
J
S
S ; pcr product of different size with 9631.m02949:102
J
J
J
S
J
S
J
S
J
S
J
S
J
J
J
S
J
S
J
J
J
J
S
J
J
S
S ; pcr product of same size with 9639.m00477
S
S
J
J
J
J
S ; pcr product of same size with 9629.m01668
J
S
S
S
J
J
S ; pcr product of same size with 9639.m00476 9639.m00477
S
S
S ; pcr product of same size with 9639.m01599
J
S
S
S
J
J
J
S ; pcr product of same size with 9629.m05594
J
S ; pcr product of same size with 9629.m05593
J
J
J
J
J
J
J
J
J
J
J
J
S
J
J
J
J
J
J
J
J
J
S
J
S
S ; pcr product of same size with 9629.m00426 9629.m01046 9629.m01522
S ; pcr product of same size with 9639.m01065
J
J
S ; pcr product of same size with 9638.m00197
S ; pcr product of same size with 9629.m00426 9629.m01046 9632.m04729
J
S ; pcr product of same size with 9635.m01900
S
S
J
J
J
J
J
J
J
S
J
J
S
S
J
J
J
J
J
J
J
S
J
J
J
J
J
J
J
J
J
J
S ; pcr product of same size with 9634.m00789
J
S
S
S
J
S ; pcr product of same size with 9631.m02128 9633.m03800 9636.m04078
S ; pcr product of same size with 9640.m00280
S ; pcr product of same size with 9636.m03610
J
S ; pcr product of same size with 9636.m03609
S
J
S
S
S
J
J
J
J
S
J
S
S
J
J
J
J
J
S
J
J
J
J
J
J
J
J
J
S
J
J
J
J
J
J
J
J
J
J
S
S
S
J
J
J
J
S
S
S
S ; pcr product of same size with 9639.m03693
J
S
J
J
S
S
J
J
J
J
S ; pcr product of same size with 9633.m03675 9634.m04098 9634.m04100
J
S ; pcr product of same size with 9634.m01047 9638.m01097
S
J
J
J
J
J
J
J
D
J
J
J
S
J
S ; pcr product of same size with 9629.m01415
J
S ; pcr product of same size with 9629.m01414
J
J
S ; pcr product of same size with 9632.m03752
S
J
J
J
J
S ; pcr product of same size with 9632.m01786 9636.m02993
J
S
S
S
J
J
J
J
J
D
J
S
S ; pcr product of same size with 9640.m00077 ; pcr product of differ
J
J
J
S ; pcr product of same size with 9629.m00615
J
J
J
J
J
J
S ; pcr product of same size with 9633.m00317
J
S ; pcr product of same size with 9633.m00316
S
J
J
J
S ; pcr product of same size with 9629.m05445 9629.m05447
J
S ; pcr product of same size with 9629.m05445 9629.m05446
J
S
J
S ; pcr product of same size with 9629.m06907
S
S
S ; pcr product of same size with 9633.m02525
S
J
J
S
J
J
J
S
S
J
S ; pcr product of same size with 9639.m00079 9640.m00077
J
S ; pcr product of same size with 9639.m00079 ; pcr product of differ
S
S
J
J
J
J
S ; pcr product of same size with 9631.m03863
J
J
S ; pcr product of same size with 9633.m00306
J
S
J
J
J
S
J
S
J
S
S
S ; pcr product of same size with 9640.m00111
J
S
S
S
S
S
J
J
J
S
J
S
J
S
J
J
J
J
S
J
S ; pcr product of same size with 9631.m01174 9634.m04098 9634.m04100
J
J
J
S
S ; pcr product of same size with 9639.m00516 9639.m00517
J
S
S
S
S ; pcr product of same size with 9629.m00426 9629.m01046 9629.m01522
J
S
S
J
S
J
J
J
J
S
J
J
J
J
S
J
J
J
J
S ; pcr product of same size with 9636.m03935 9636.m03936
S
J
S
J
J
S ; pcr product of same size with 9631.m01401 9638.m01097
J
S ; pcr product of same size with 9629.m01046 ; pcr product of differ
S
S
S
S
J
J
J
J
J
S ; pcr product of same size with 9639.m01196
S
S
J
J
J
S ; pcr product of same size with 9631.m01174 9633.m03675 9634.m04100
J
J
S
S
J
S
J
J
J
J
S
J
J
J
J
S
J
S
S
J
J
J
J
J
S ; pcr product of same size with 9640.m00147
J
J
J
J
J
S
J
J
S
J
J
S
S
S
J
S
S
S
S
J
S
J
S
S
D
S
S
S
S
S
S
S
S
S
S
S ; pcr product of same size with 9630.m05000 9630.m05002
S
S
J
S
S
J
S
J
S
S
S
S
J
S
S ; pcr product of same size with 9640.m01780
S
S ; pcr product of same size with 9640.m01780 9640.m01781
S
J
S ; pcr product of same size with 9640.m00221
J
D
S
J
J
J
J
S
J
J
J
S
J
S
S
J
S
S
J
S
J
S
S ; pcr product of same size with 9634.m03260
S
S ; pcr product of same size with 9634.m03263
S
S
J
S
S
S
S
J
S
S ; pcr product of same size with 9634.m03243
J
S ; pcr product of same size with 9634.m03246
J
S ; pcr product of same size with 9634.m03294 ; pcr product of differ
S ; pcr product of same size with 9631.m02817
S
S
J
J
S
J
S
J
J
J
S
J
S
S ; pcr product of same size with 9636.m03321
J
S
J
J
S
J
S
S
S ; pcr product of same size with 9629.m02409
S
S
S
S
S
S ; pcr product of same size with 9634.m03270
S
S ; pcr product of same size with 9634.m03246 9634.m03263
S
S
S
S ; pcr product of same size with 9634.m03903 9634.m03905
S
J
S
J
S
J
J
S
S
J
S ; pcr product of same size with 9631.m04615
S
J
S
J
S
S
J
J
S
S
S ; pcr product of same size with 9629.m04585 9629.m04587
J
S
S
J
S ; pcr product of same size with 9629.m00936
S ; pcr product of same size with 9629.m04585 9629.m04586
[truncated: 735 more rows]
